# Supplementary material for: Bis[4-(4-methoxy­phen­yl)-4H-1,2,4-triazole-κN 1]bis­(thio­cyanato-κN)zinc(II)
Source: Acta Crystallogr Sect E Struct Rep Online. 2008 Apr 2;64(Pt 5):m609. doi: 10.1107/S1600536808008325 (PMC2961330; doi:10.1107/S1600536808008325)
Supplement: Supplementary file 1 [file e-64-0m609-sup1.cif]

##############################################################################
###                                                                        ###
###        Electronic paper (Acta Crystallographica Section E)             ###
###                                                                        ###
##############################################################################
#                                                                            #
# This CIF contains the data in a paper accepted for publication in Acta     #
# Crystallographica Section E. It conforms to the requirements of Notes      #
# for Authors for Section E, and has been peer reviewed under the auspices   #
# of the IUCr Commission on Journals.                                        #
#                                                                            #
# Full details of the Crystallographic Information File format               #
# are given in the paper "The Crystallographic Information File (CIF):       #
# a New Standard Archive File for Crystallography" by S. R. Hall, F. H.      #
# Allen and I. D. Brown [Acta Cryst. (1991), A47, 655-685].                  #
#                                                                            #
# The current version of the core CIF dictionary is obtainable from          #
# ftp://ftp.iucr.org/pub/cif_core.dic. The current version number is 2.4.    #
#                                                                            #
# Software is freely available for graphical display of the structure(s) in  #
# this CIF.  For information consult the CIF home page http://www.iucr.org/  #
# cif/home.html                                                              #
#                                                                            #
# This file may be used for bona fide research purposes within the           #
# scientific community so long as proper attribution is given to the journal # 
# article from which it was obtained.                                        #
#                                                                            #
##############################################################################
                                             
data_I
_audit_creation_method     SHELXL-97
_chemical_name_systematic
;
Bis[4-(4-methoxyphenyl)-4H-1,2,4-triazole-\kN^1^]bis(thiocyanato-\kN)zinc(II)
;
_chemical_name_common     ?
_chemical_formula_moiety     'C20 H18 N8 O2 S2 Zn'
_chemical_formula_sum     'C20 H18 N8 O2 S2 Zn'
_chemical_formula_iupac     '[Zn (N C S)2 (C9 H9 N3 O)2]'
_chemical_formula_weight     531.91
_chemical_melting_point     ?
_symmetry_cell_setting     Monoclinic
_symmetry_space_group_name_H-M     'P 21/n'
loop_
    _symmetry_equiv_pos_as_xyz
    'x, y, z'
    '-x+1/2, y+1/2, -z+1/2'
    '-x, -y, -z'
    'x-1/2, -y-1/2, z-1/2'
_cell_length_a     7.812(3)
_cell_length_b     17.111(6)
_cell_length_c     18.201(6)
_cell_angle_alpha     90.00
_cell_angle_beta     99.726(6)
_cell_angle_gamma     90.00
_cell_volume     2398.0(15)
_cell_formula_units_Z     4
_cell_measurement_reflns_used     713
_cell_measurement_theta_min     2.64
_cell_measurement_theta_max     21.12
_cell_measurement_temperature     293(2)
_exptl_crystal_description     Block
_exptl_crystal_colour     Colorless
_exptl_crystal_size_max     0.16
_exptl_crystal_size_mid     0.12
_exptl_crystal_size_min     0.10
_exptl_crystal_density_diffrn     1.473
_exptl_crystal_density_meas     ?
_exptl_crystal_density_method     'not measured'
_exptl_crystal_F_000     1088
_exptl_absorpt_coefficient_mu     1.232
_exptl_absorpt_correction_type     multi-scan
_exptl_absorpt_process_details     '(SADABS; Sheldrick, 1996)'
_exptl_absorpt_correction_T_min     0.700
_exptl_absorpt_correction_T_max     0.884
_exptl_special_details
;
;
_diffrn_ambient_temperature     293(2)
_diffrn_radiation_type     MoK\a
_diffrn_radiation_wavelength     0.71073
_diffrn_radiation_source     'fine-focus sealed tube'
_diffrn_radiation_monochromator     graphite
_diffrn_measurement_device_type     'Bruker SMART CCD area-detector'
_diffrn_measurement_method     '\f and \O scans'
_diffrn_detector_area_resol_mean     ?
_diffrn_reflns_number     13731
_diffrn_reflns_av_R_equivalents     0.1210
_diffrn_reflns_av_sigmaI/netI     0.1659
_diffrn_reflns_theta_min     1.64
_diffrn_reflns_theta_max     26.46
_diffrn_reflns_theta_full     26.46
_diffrn_measured_fraction_theta_max     0.997
_diffrn_measured_fraction_theta_full     0.997
_diffrn_reflns_limit_h_min     -9
_diffrn_reflns_limit_h_max     9
_diffrn_reflns_limit_k_min     -21
_diffrn_reflns_limit_k_max     14
_diffrn_reflns_limit_l_min     -22
_diffrn_reflns_limit_l_max     18
_diffrn_standards_number     ?
_diffrn_standards_interval_count     ?
_diffrn_standards_interval_time     ?
_diffrn_standards_decay_%     ?
_refine_special_details
;
Refinement of <i>F</i>^2^ against ALL reflections. The weighted <i>R</i>-factor
<i>wR</i> and goodness of fit <i>S</i> are based on <i>F</i>^2^, conventional
<i>R</i>-factors <i>R</i> are based on <i>F</i>, with <i>F</i> set to zero for
negative <i>F</i>^2^. The threshold expression of <i>F</i>^2^ >
\s(<i>F</i>^2^) is used only for calculating <i>R</i>-factors(gt) <i>etc</i>.
and is not relevant to the choice of reflections for refinement.
<i>R</i>-factors based on <i>F</i>^2^ are statistically about twice as large
as those based on <i>F</i>, and <i>R</i>- factors based on ALL data will be
even larger.
;
_reflns_number_total     4932
_reflns_number_gt     2127
_reflns_threshold_expression     >2sigma(I)
_refine_ls_structure_factor_coef     Fsqd
_refine_ls_matrix_type     full
_refine_ls_R_factor_all     0.1901
_refine_ls_R_factor_gt     0.0671
_refine_ls_wR_factor_gt     0.1058
_refine_ls_wR_factor_ref     0.1578
_refine_ls_goodness_of_fit_ref     0.969
_refine_ls_restrained_S_all     0.969
_refine_ls_number_reflns     4932
_refine_ls_number_parameters     300
_refine_ls_number_restraints     0
_refine_ls_hydrogen_treatment     constr
_refine_ls_weighting_scheme     calc
_refine_ls_weighting_details
                      'w=1/[\s^2^(Fo^2^)+(0.0555P)^2^] where P=(Fo^2^+2Fc^2^)/3'
_atom_sites_solution_hydrogens     geom
_atom_sites_solution_primary     direct
_atom_sites_solution_secondary     difmap
_refine_ls_shift/su_max     0.001
_refine_ls_shift/su_mean     0.000
_refine_diff_density_max     0.387
_refine_diff_density_min     -0.334
_refine_ls_extinction_method     none
_refine_ls_extinction_coef     ?
loop_
    _atom_type_symbol
    _atom_type_description
    _atom_type_scat_dispersion_real
    _atom_type_scat_dispersion_imag
    _atom_type_scat_source
    'C' 'C' 0.0033 0.0016
                         'International Tables Vol C Tables 4.2.6.8 and 6.1.1.4'
    'H' 'H' 0.0000 0.0000
                         'International Tables Vol C Tables 4.2.6.8 and 6.1.1.4'
    'N' 'N' 0.0061 0.0033
                         'International Tables Vol C Tables 4.2.6.8 and 6.1.1.4'
    'O' 'O' 0.0106 0.0060
                         'International Tables Vol C Tables 4.2.6.8 and 6.1.1.4'
    'S' 'S' 0.1246 0.1234
                         'International Tables Vol C Tables 4.2.6.8 and 6.1.1.4'
    'Zn' 'Zn' 0.2839 1.4301
                         'International Tables Vol C Tables 4.2.6.8 and 6.1.1.4'
_computing_data_collection     'SMART (Bruker, 1998)'
_computing_cell_refinement     'SAINT (Bruker, 1999)'
_computing_data_reduction     'SAINT (Bruker, 1999)'
_computing_structure_solution     'SHELXS97 (Sheldrick, 2008)'
_computing_structure_refinement     'SHELXL97 (Sheldrick, 2008)'
_computing_molecular_graphics     'SHELXTL (Sheldrick, 2008)'
_computing_publication_material     'SHELXTL (Sheldrick, 2008)'
loop_
    _atom_site_type_symbol
    _atom_site_label
    _atom_site_fract_x
    _atom_site_fract_y
    _atom_site_fract_z
    _atom_site_U_iso_or_equiv
    _atom_site_adp_type
    _atom_site_calc_flag
    _atom_site_refinement_flags
    _atom_site_occupancy
    _atom_site_disorder_assembly
    _atom_site_disorder_group
    Zn Zn1 0.36832(9) 1.10583(5) 0.05909(4) 0.0434(3) Uani d . 1 . .
    N N1 0.2576(6) 1.0131(3) 0.0996(3) 0.0448(14) Uani d . 1 . .
    N N2 0.2447(7) 1.0191(4) 0.1742(3) 0.0506(15) Uani d . 1 . .
    N N3 0.1960(6) 0.8971(4) 0.1360(3) 0.0417(13) Uani d . 1 . .
    O O1 0.0331(6) 0.5821(3) 0.1525(2) 0.0495(12) Uani d . 1 . .
    C C1 0.2292(7) 0.9405(4) 0.0785(3) 0.0393(16) Uani d . 1 . .
    H H1 0.2317 0.9216 0.0307 0.047 Uiso calc R 1 . .
    C C2 0.2083(9) 0.9483(5) 0.1939(4) 0.055(2) Uani d . 1 . .
    H H2 0.1927 0.9346 0.2418 0.066 Uiso calc R 1 . .
    C C3 0.1559(8) 0.8147(4) 0.1374(3) 0.0364(15) Uani d . 1 . .
    C C4 0.2212(8) 0.7714(4) 0.1995(3) 0.0436(17) Uani d . 1 . .
    H H4 0.2949 0.7943 0.2391 0.052 Uiso calc R 1 . .
    C C5 0.1762(8) 0.6938(4) 0.2023(3) 0.0429(17) Uani d . 1 . .
    H H5 0.2179 0.6646 0.2447 0.051 Uiso calc R 1 . .
    C C6 0.0701(8) 0.6587(4) 0.1433(3) 0.0383(16) Uani d . 1 . .
    C C7 0.0088(8) 0.7023(4) 0.0807(3) 0.0462(18) Uani d . 1 . .
    H H7 -0.0610 0.6791 0.0400 0.055 Uiso calc R 1 . .
    C C8 0.0506(8) 0.7795(4) 0.0784(3) 0.0467(18) Uani d . 1 . .
    H H8 0.0073 0.8089 0.0364 0.056 Uiso calc R 1 . .
    C C9 -0.0628(8) 0.5413(4) 0.0903(4) 0.060(2) Uani d . 1 . .
    H H9A -0.1752 0.5649 0.0767 0.090 Uiso calc R 1 . .
    H H9B -0.0762 0.4876 0.1035 0.090 Uiso calc R 1 . .
    H H9C -0.0014 0.5440 0.0489 0.090 Uiso calc R 1 . .
    N N4 0.6037(6) 1.1085(3) 0.1237(3) 0.0423(13) Uani d . 1 . .
    N N5 0.7566(7) 1.1233(4) 0.0996(3) 0.0586(18) Uani d . 1 . .
    N N6 0.8049(6) 1.1152(3) 0.2222(3) 0.0421(14) Uani d . 1 . .
    O O2 1.1582(6) 1.1055(3) 0.5135(2) 0.0655(14) Uani d . 1 . .
    C C10 0.6367(8) 1.1026(4) 0.1966(3) 0.0464(16) Uani d . 1 . .
    H H10 0.5541 1.0912 0.2264 0.056 Uiso calc R 1 . .
    C C11 0.8730(9) 1.1266(5) 0.1594(4) 0.065(2) Uani d . 1 . .
    H H11 0.9902 1.1359 0.1592 0.078 Uiso calc R 1 . .
    C C12 0.8924(7) 1.1139(4) 0.2991(3) 0.0385(15) Uani d . 1 . .
    C C13 0.8962(8) 1.1802(4) 0.3406(3) 0.0474(18) Uani d . 1 . .
    H H13 0.8410 1.2253 0.3202 0.057 Uiso calc R 1 . .
    C C14 0.9835(8) 1.1797(4) 0.4138(4) 0.0509(18) Uani d . 1 . .
    H H14 0.9860 1.2246 0.4429 0.061 Uiso calc R 1 . .
    C C15 1.0660(7) 1.1130(4) 0.4433(3) 0.0436(16) Uani d . 1 . .
    C C16 1.0579(8) 1.0461(4) 0.4010(4) 0.0505(18) Uani d . 1 . .
    H H16 1.1114 1.0007 0.4214 0.061 Uiso calc R 1 . .
    C C17 0.9708(8) 1.0461(4) 0.3285(4) 0.0462(18) Uani d . 1 . .
    H H17 0.9651 1.0009 0.2999 0.055 Uiso calc R 1 . .
    C C18 1.1740(10) 1.1722(5) 0.5603(4) 0.080(3) Uani d . 1 . .
    H H18A 1.2279 1.2138 0.5372 0.120 Uiso calc R 1 . .
    H H18B 1.2440 1.1595 0.6074 0.120 Uiso calc R 1 . .
    H H18C 1.0608 1.1884 0.5681 0.120 Uiso calc R 1 . .
    S S1 0.1894(3) 1.35631(13) 0.11268(10) 0.0765(7) Uani d . 1 . .
    N N7 0.2543(7) 1.2013(4) 0.0874(3) 0.0527(16) Uani d . 1 . .
    C C19 0.2283(9) 1.2663(5) 0.0986(3) 0.0445(18) Uani d . 1 . .
    S S2 0.3020(3) 1.10216(14) -0.19983(10) 0.0796(7) Uani d . 1 . .
    N N8 0.3645(7) 1.0978(4) -0.0466(3) 0.0619(17) Uani d . 1 . .
    C C20 0.3357(8) 1.1003(4) -0.1112(4) 0.0500(17) Uani d . 1 . .
loop_
    _atom_site_aniso_label
    _atom_site_aniso_U_11
    _atom_site_aniso_U_22
    _atom_site_aniso_U_33
    _atom_site_aniso_U_12
    _atom_site_aniso_U_13
    _atom_site_aniso_U_23
    Zn1 0.0453(4) 0.0419(5) 0.0414(4) 0.0001(5) 0.0025(3) 0.0030(4)
    N1 0.045(3) 0.045(4) 0.045(3) -0.001(3) 0.007(3) -0.003(3)
    N2 0.070(4) 0.047(4) 0.036(3) -0.003(3) 0.012(3) -0.007(3)
    N3 0.051(3) 0.045(4) 0.029(3) -0.001(3) 0.008(2) -0.001(3)
    O1 0.062(3) 0.040(3) 0.046(3) -0.008(2) 0.006(2) 0.001(2)
    C1 0.041(4) 0.043(5) 0.033(4) 0.000(3) 0.006(3) -0.009(3)
    C2 0.073(5) 0.055(6) 0.039(4) -0.002(4) 0.013(4) -0.005(4)
    C3 0.041(4) 0.032(4) 0.037(4) 0.005(3) 0.010(3) 0.000(3)
    C4 0.047(4) 0.051(5) 0.031(4) -0.007(4) 0.000(3) -0.009(3)
    C5 0.044(4) 0.048(5) 0.036(4) 0.000(3) 0.004(3) 0.011(3)
    C6 0.033(3) 0.043(5) 0.041(4) -0.002(3) 0.011(3) -0.002(3)
    C7 0.052(4) 0.047(5) 0.035(4) -0.014(4) -0.007(3) -0.007(3)
    C8 0.059(4) 0.043(5) 0.033(4) -0.009(4) -0.004(3) 0.012(3)
    C9 0.061(5) 0.050(5) 0.068(5) -0.010(4) 0.006(4) -0.019(4)
    N4 0.037(3) 0.052(4) 0.039(3) 0.003(3) 0.007(2) 0.008(3)
    N5 0.046(3) 0.087(5) 0.043(3) -0.005(3) 0.009(3) 0.009(3)
    N6 0.037(3) 0.049(4) 0.039(3) -0.003(3) 0.006(3) 0.000(3)
    O2 0.071(3) 0.070(4) 0.048(3) 0.003(3) -0.012(2) -0.011(3)
    C10 0.042(4) 0.052(5) 0.045(4) -0.002(4) 0.007(3) 0.000(4)
    C11 0.045(4) 0.099(7) 0.052(5) -0.012(4) 0.012(4) 0.006(5)
    C12 0.033(3) 0.046(5) 0.039(4) 0.001(3) 0.009(3) -0.003(4)
    C13 0.048(4) 0.048(5) 0.046(4) 0.008(4) 0.008(4) 0.008(4)
    C14 0.058(5) 0.041(5) 0.053(4) 0.003(4) 0.006(4) -0.009(4)
    C15 0.039(3) 0.049(5) 0.043(4) -0.009(4) 0.006(3) -0.006(4)
    C16 0.057(4) 0.040(5) 0.050(4) 0.013(4) -0.004(4) 0.006(4)
    C17 0.045(4) 0.040(5) 0.053(5) 0.009(4) 0.008(3) -0.011(4)
    C18 0.072(5) 0.100(8) 0.059(5) 0.011(5) -0.010(4) -0.018(5)
    S1 0.128(2) 0.0453(13) 0.0492(12) 0.0171(13) -0.0041(12) -0.0014(10)
    N7 0.060(4) 0.050(4) 0.045(3) 0.003(3) -0.001(3) -0.001(3)
    C19 0.053(4) 0.048(5) 0.030(4) -0.005(4) 0.000(3) 0.005(4)
    S2 0.1267(18) 0.0637(15) 0.0433(11) -0.0087(14) -0.0001(12) -0.0048(11)
    N8 0.065(4) 0.070(5) 0.048(4) 0.004(4) 0.003(3) 0.001(4)
    C20 0.054(4) 0.038(4) 0.055(5) 0.001(4) 0.001(4) -0.001(4)
_geom_special_details
;
All e.s.d.'s (except the e.s.d. in the dihedral angle between two l.s. planes)
are estimated using the full covariance matrix. The cell e.s.d.'s are taken
into account individually in the estimation of e.s.d.'s in distances, angles
and torsion angles; correlations between e.s.d.'s in cell parameters are only
used when they are defined by crystal symmetry. An approximate (isotropic)
treatment of cell e.s.d.'s is used for estimating e.s.d.'s involving l.s.
planes.
;
loop_
    _geom_bond_atom_site_label_1
    _geom_bond_atom_site_label_2
    _geom_bond_site_symmetry_2
    _geom_bond_distance
    _geom_bond_publ_flag
    Zn1 N8 . 1.923(6) yes
    Zn1 N7 . 1.970(6) yes
    Zn1 N1 . 2.005(5) yes
    Zn1 N4 . 2.009(5) yes
    N1 C1 . 1.309(8) ?
    N1 N2 . 1.382(7) yes
    N2 C2 . 1.308(8) ?
    N3 C1 . 1.344(7) ?
    N3 C2 . 1.361(8) ?
    N3 C3 . 1.445(8) ?
    O1 C6 . 1.359(7) ?
    O1 C9 . 1.430(7) ?
    C1 H1 . 0.9300 ?
    C2 H2 . 0.9300 ?
    C3 C8 . 1.375(8) ?
    C3 C4 . 1.376(8) ?
    C4 C5 . 1.378(9) ?
    C4 H4 . 0.9300 ?
    C5 C6 . 1.379(8) ?
    C5 H5 . 0.9300 ?
    C6 C7 . 1.379(8) ?
    C7 C8 . 1.364(9) ?
    C7 H7 . 0.9300 ?
    C8 H8 . 0.9300 ?
    C9 H9A . 0.9600 ?
    C9 H9B . 0.9600 ?
    C9 H9C . 0.9600 ?
    N4 C10 . 1.312(7) ?
    N4 N5 . 1.365(6) yes
    N5 C11 . 1.296(7) ?
    N6 C10 . 1.336(7) ?
    N6 C11 . 1.354(7) ?
    N6 C12 . 1.450(7) ?
    O2 C15 . 1.363(7) ?
    O2 C18 . 1.417(8) ?
    C10 H10 . 0.9300 ?
    C11 H11 . 0.9300 ?
    C12 C13 . 1.360(9) ?
    C12 C17 . 1.377(8) ?
    C13 C14 . 1.391(8) ?
    C13 H13 . 0.9300 ?
    C14 C15 . 1.374(9) ?
    C14 H14 . 0.9300 ?
    C15 C16 . 1.375(9) ?
    C16 C17 . 1.379(8) ?
    C16 H16 . 0.9300 ?
    C17 H17 . 0.9300 ?
    C18 H18A . 0.9600 ?
    C18 H18B . 0.9600 ?
    C18 H18C . 0.9600 ?
    S1 C19 . 1.598(8) yes
    N7 C19 . 1.155(8) yes
    S2 C20 . 1.591(7) yes
    N8 C20 . 1.160(7) yes
loop_
    _geom_angle_atom_site_label_1
    _geom_angle_atom_site_label_2
    _geom_angle_atom_site_label_3
    _geom_angle_site_symmetry_1
    _geom_angle_site_symmetry_3
    _geom_angle
    _geom_angle_publ_flag
    N8 Zn1 N7 . . 112.9(2) yes
    N8 Zn1 N1 . . 112.1(2) yes
    N7 Zn1 N1 . . 108.5(2) yes
    N8 Zn1 N4 . . 116.4(2) yes
    N7 Zn1 N4 . . 103.8(2) yes
    N1 Zn1 N4 . . 102.2(2) yes
    C1 N1 N2 . . 108.8(5) ?
    C1 N1 Zn1 . . 134.9(5) ?
    N2 N1 Zn1 . . 114.2(4) ?
    C2 N2 N1 . . 104.9(5) ?
    C1 N3 C2 . . 104.5(6) ?
    C1 N3 C3 . . 128.5(5) ?
    C2 N3 C3 . . 127.0(6) ?
    C6 O1 C9 . . 117.9(5) ?
    N1 C1 N3 . . 109.9(6) ?
    N1 C1 H1 . . 125.0 ?
    N3 C1 H1 . . 125.0 ?
    N2 C2 N3 . . 111.9(6) ?
    N2 C2 H2 . . 124.0 ?
    N3 C2 H2 . . 124.0 ?
    C8 C3 C4 . . 119.7(6) ?
    C8 C3 N3 . . 121.1(6) ?
    C4 C3 N3 . . 119.2(6) ?
    C3 C4 C5 . . 119.2(6) ?
    C3 C4 H4 . . 120.4 ?
    C5 C4 H4 . . 120.4 ?
    C4 C5 C6 . . 121.0(6) ?
    C4 C5 H5 . . 119.5 ?
    C6 C5 H5 . . 119.5 ?
    O1 C6 C7 . . 125.0(6) ?
    O1 C6 C5 . . 115.9(6) ?
    C7 C6 C5 . . 119.2(6) ?
    C8 C7 C6 . . 119.9(6) ?
    C8 C7 H7 . . 120.1 ?
    C6 C7 H7 . . 120.1 ?
    C7 C8 C3 . . 121.0(6) ?
    C7 C8 H8 . . 119.5 ?
    C3 C8 H8 . . 119.5 ?
    O1 C9 H9A . . 109.5 ?
    O1 C9 H9B . . 109.5 ?
    H9A C9 H9B . . 109.5 ?
    O1 C9 H9C . . 109.5 ?
    H9A C9 H9C . . 109.5 ?
    H9B C9 H9C . . 109.5 ?
    C10 N4 N5 . . 107.9(5) ?
    C10 N4 Zn1 . . 126.4(4) ?
    N5 N4 Zn1 . . 125.5(4) ?
    C11 N5 N4 . . 105.4(5) ?
    C10 N6 C11 . . 103.4(5) ?
    C10 N6 C12 . . 127.6(5) ?
    C11 N6 C12 . . 129.0(5) ?
    C15 O2 C18 . . 117.8(6) ?
    N4 C10 N6 . . 110.7(6) ?
    N4 C10 H10 . . 124.6 ?
    N6 C10 H10 . . 124.6 ?
    N5 C11 N6 . . 112.6(6) ?
    N5 C11 H11 . . 123.7 ?
    N6 C11 H11 . . 123.7 ?
    C13 C12 C17 . . 121.3(6) ?
    C13 C12 N6 . . 119.1(6) ?
    C17 C12 N6 . . 119.7(6) ?
    C12 C13 C14 . . 119.3(6) ?
    C12 C13 H13 . . 120.4 ?
    C14 C13 H13 . . 120.4 ?
    C15 C14 C13 . . 120.0(6) ?
    C15 C14 H14 . . 120.0 ?
    C13 C14 H14 . . 120.0 ?
    O2 C15 C14 . . 125.7(7) ?
    O2 C15 C16 . . 114.3(7) ?
    C14 C15 C16 . . 120.0(6) ?
    C15 C16 C17 . . 120.2(6) ?
    C15 C16 H16 . . 119.9 ?
    C17 C16 H16 . . 119.9 ?
    C12 C17 C16 . . 119.2(6) ?
    C12 C17 H17 . . 120.4 ?
    C16 C17 H17 . . 120.4 ?
    O2 C18 H18A . . 109.5 ?
    O2 C18 H18B . . 109.5 ?
    H18A C18 H18B . . 109.5 ?
    O2 C18 H18C . . 109.5 ?
    H18A C18 H18C . . 109.5 ?
    H18B C18 H18C . . 109.5 ?
    C19 N7 Zn1 . . 161.0(6) ?
    N7 C19 S1 . . 178.8(7) yes
    C20 N8 Zn1 . . 168.1(6) ?
    N8 C20 S2 . . 178.1(7) yes
loop_
    _geom_torsion_atom_site_label_1
    _geom_torsion_atom_site_label_2
    _geom_torsion_atom_site_label_3
    _geom_torsion_atom_site_label_4
    _geom_torsion_site_symmetry_1
    _geom_torsion_site_symmetry_2
    _geom_torsion_site_symmetry_3
    _geom_torsion_site_symmetry_4
    _geom_torsion
    _geom_torsion_publ_flag
    N8 Zn1 N1 C1 . . . . 24.0(7) ?
    N7 Zn1 N1 C1 . . . . 149.4(6) ?
    N4 Zn1 N1 C1 . . . . -101.4(6) ?
    N8 Zn1 N1 N2 . . . . -175.1(4) ?
    N7 Zn1 N1 N2 . . . . -49.7(4) ?
    N4 Zn1 N1 N2 . . . . 59.5(4) ?
    C1 N1 N2 C2 . . . . -0.1(7) ?
    Zn1 N1 N2 C2 . . . . -165.9(4) ?
    N2 N1 C1 N3 . . . . 0.5(7) ?
    Zn1 N1 C1 N3 . . . . 162.2(4) ?
    C2 N3 C1 N1 . . . . -0.7(7) ?
    C3 N3 C1 N1 . . . . 179.2(5) ?
    N1 N2 C2 N3 . . . . -0.4(7) ?
    C1 N3 C2 N2 . . . . 0.7(7) ?
    C3 N3 C2 N2 . . . . -179.3(6) ?
    C1 N3 C3 C8 . . . . -39.2(9) ?
    C2 N3 C3 C8 . . . . 140.7(6) ?
    C1 N3 C3 C4 . . . . 142.3(6) ?
    C2 N3 C3 C4 . . . . -37.7(9) ?
    C8 C3 C4 C5 . . . . -1.6(9) ?
    N3 C3 C4 C5 . . . . 176.9(5) ?
    C3 C4 C5 C6 . . . . 1.4(9) ?
    C9 O1 C6 C7 . . . . 6.3(9) ?
    C9 O1 C6 C5 . . . . -174.3(5) ?
    C4 C5 C6 O1 . . . . -179.4(5) ?
    C4 C5 C6 C7 . . . . 0.1(9) ?
    O1 C6 C7 C8 . . . . 178.2(6) ?
    C5 C6 C7 C8 . . . . -1.3(9) ?
    C6 C7 C8 C3 . . . . 1.1(10) ?
    C4 C3 C8 C7 . . . . 0.4(10) ?
    N3 C3 C8 C7 . . . . -178.0(6) ?
    N8 Zn1 N4 C10 . . . . -169.6(6) ?
    N7 Zn1 N4 C10 . . . . 65.7(6) ?
    N1 Zn1 N4 C10 . . . . -47.1(6) ?
    N8 Zn1 N4 N5 . . . . 16.2(6) ?
    N7 Zn1 N4 N5 . . . . -108.5(5) ?
    N1 Zn1 N4 N5 . . . . 138.7(5) ?
    C10 N4 N5 C11 . . . . -0.9(8) ?
    Zn1 N4 N5 C11 . . . . 174.2(5) ?
    N5 N4 C10 N6 . . . . 1.8(8) ?
    Zn1 N4 C10 N6 . . . . -173.2(4) ?
    C11 N6 C10 N4 . . . . -1.9(8) ?
    C12 N6 C10 N4 . . . . -180.0(6) ?
    N4 N5 C11 N6 . . . . -0.3(9) ?
    C10 N6 C11 N5 . . . . 1.4(9) ?
    C12 N6 C11 N5 . . . . 179.4(6) ?
    C10 N6 C12 C13 . . . . -86.6(8) ?
    C11 N6 C12 C13 . . . . 95.8(8) ?
    C10 N6 C12 C17 . . . . 93.7(8) ?
    C11 N6 C12 C17 . . . . -83.8(9) ?
    C17 C12 C13 C14 . . . . 1.1(10) ?
    N6 C12 C13 C14 . . . . -178.5(5) ?
    C12 C13 C14 C15 . . . . 0.6(10) ?
    C18 O2 C15 C14 . . . . -1.2(9) ?
    C18 O2 C15 C16 . . . . 179.4(6) ?
    C13 C14 C15 O2 . . . . 178.7(6) ?
    C13 C14 C15 C16 . . . . -1.9(10) ?
    O2 C15 C16 C17 . . . . -179.0(6) ?
    C14 C15 C16 C17 . . . . 1.6(10) ?
    C13 C12 C17 C16 . . . . -1.4(10) ?
    N6 C12 C17 C16 . . . . 178.2(5) ?
    C15 C16 C17 C12 . . . . 0.1(10) ?
    N8 Zn1 N7 C19 . . . . -71.6(17) ?
    N1 Zn1 N7 C19 . . . . 163.5(16) ?
    N4 Zn1 N7 C19 . . . . 55.3(17) ?
    Zn1 N7 C19 S1 . . . .  11E1(4)
                                  ?
    N7 Zn1 N8 C20 . . . . -29(3) ?
    N1 Zn1 N8 C20 . . . . 93(3) ?
    N4 Zn1 N8 C20 . . . . -149(3) ?
    Zn1 N8 C20 S2 . . . .  18E1(10)
                                   ?
loop_
    _geom_hbond_atom_site_label_D
    _geom_hbond_atom_site_label_H
    _geom_hbond_atom_site_label_A
    _geom_hbond_site_symmetry_A
    _geom_hbond_distance_DH
    _geom_hbond_distance_HA
    _geom_hbond_distance_DA
    _geom_hbond_angle_DHA
    _geom_hbond_publ_flag
    C1 H1 N5 3_675 0.93 2.51 3.438(8) 177.4 yes
    C7 H7 S1 3_575 0.93 2.86 3.735(6) 157.9 yes
    C10 H10 O1 2_555 0.93 2.42 3.265(8) 150.9 yes
data_global
_journal_date_recd_electronic     2008-03-05
_journal_date_accepted     2008-03-27
_journal_name_full     'Acta Crystallographica, Section E'
_journal_year     2008
_journal_volume     64
_journal_issue      5
_journal_page_first     m609
_journal_page_last     m609
_journal_paper_category     QM
_journal_coeditor_code     SI2077
_publ_contact_author_name     'Ya Zuo'
_publ_contact_author_address
;
   College of Sciences
  Inner Mongolia Agricultural University
  Inner Mongolia 010018
  People's Republic of China
;
_publ_contact_author_email     yazoe@mail.nankai.edu.cn
_publ_contact_author_fax     '86 022 23502458'
_publ_contact_author_phone     '86 022 23494630'
_publ_section_title
;\
Bis[4-(4-methoxyphenyl)-4<i>H</i>-1,2,4-triazole-\k<i>N</i>^1^]bis(thiocyanato-\
\k<i>N</i>)zinc(II)
;
loop_
    _publ_author_name
    _publ_author_address
    'Ya Zuo'
;
  College of Science
  Inner Mongolia Agricultural University
  Inner Mongolia 010018
  People's Republic of China
;
