# Supplementary material for: Bis[4-(4-methoxy­phen­yl)-4H-1,2,4-triazole-κN 1]bis­(thio­cyanato-κN)zinc(II)
Source: Acta Crystallogr Sect E Struct Rep Online. 2008 Apr 2;64(Pt 5):m609. doi: 10.1107/S1600536808008325 (PMC2961330; doi:10.1107/S1600536808008325)
Supplement: Supplementary file 2 [file e-64-0m609-Isup2.hkl]

# 
# h,k,l, Fc-squared, Fo-squared, sigma(Fo-squared) and status flag 
# 
data_I
_shelx_title ' 030625B in P2(1)/n' 
_shelx_refln_list_code          4 
_shelx_F_calc_maximum      298.75 
_exptl_crystal_F_000      1088.00 
_reflns_d_resolution_high  0.7975 
 
loop_ 
 _symmetry_equiv_pos_as_xyz 
 'x, y, z' 
 '-x+1/2, y+1/2, -z+1/2' 
 '-x, -y, -z' 
 'x-1/2, -y-1/2, z-1/2' 
 
_cell_length_a     7.8117 
_cell_length_b    17.1108 
_cell_length_c    18.2008 
_cell_angle_alpha  90.000 
_cell_angle_beta   99.726 
_cell_angle_gamma  90.000 
 
_shelx_F_squared_multiplier     1.000 
 
loop_ 
 _refln_index_h 
 _refln_index_k 
 _refln_index_l 
 _refln_F_squared_calc 
 _refln_F_squared_meas 
 _refln_F_squared_sigma 
 _refln_observed_status 
   2   0   0    24757.78    25257.62    480.46 o 
   4   0   0      848.50      838.02     78.58 o 
   6   0   0       33.63       32.02     80.01 o 
   8   0   0      482.92      442.45    102.80 o 
   1   1   0     3705.94     3644.09    147.87 o 
   2   1   0    17669.38    18239.92    225.85 o 
   3   1   0     3498.68     3551.85     99.07 o 
   4   1   0      200.30      233.63     44.34 o 
   5   1   0      901.72      884.55     73.93 o 
   6   1   0      115.71       40.22     60.17 o 
   7   1   0      755.35      704.24     76.77 o 
   8   1   0       27.34       84.46     64.73 o 
   9   1   0        3.12      120.19     87.33 o 
   0   2   0     2723.30     2694.52     95.70 o 
   1   2   0      260.27      307.99     25.83 o 
   2   2   0       60.42       74.26     35.79 o 
   3   2   0     3562.21     3642.49     86.73 o 
   4   2   0      127.25       94.58     43.95 o 
   5   2   0     1623.07     1479.34     77.45 o 
   6   2   0       83.30        8.40     59.17 o 
   7   2   0        7.63       -6.26     58.17 o 
   8   2   0       25.00      133.32     71.19 o 
   9   2   0      155.87      338.17     89.41 o 
   1   3   0      405.48      482.54     41.96 o 
   2   3   0    10105.85    10311.89    150.95 o 
   3   3   0     1252.47     1233.14     54.94 o 
   4   3   0     3183.95     3266.28     93.85 o 
   5   3   0        5.94      -45.35     50.58 o 
   6   3   0      412.53      405.50     66.21 o 
   7   3   0       32.08      136.12     62.40 o 
   8   3   0        5.56      174.09     68.52 o 
   9   3   0        1.08      152.13    145.13 o 
   0   4   0    82003.61    70350.92   1525.72 o 
   1   4   0     2018.62     2261.70     80.61 o 
   2   4   0     2370.93     2524.04     71.34 o 
   3   4   0     2262.69     2398.08     75.18 o 
   4   4   0    14588.99    14532.66    225.59 o 
   5   4   0      823.28      835.13     68.53 o 
   6   4   0      727.62      715.51    122.62 o 
   7   4   0        5.30        7.11     58.27 o 
   8   4   0      154.09      233.82    116.84 o 
   9   4   0      100.35      122.80     86.31 o 
   1   5   0    13115.23    13280.00    463.44 o 
   2   5   0      109.08      122.03     48.13 o 
   3   5   0     4060.63     3808.84     97.55 o 
   4   5   0      734.99      798.06     61.29 o 
   5   5   0     1007.72     1076.95     77.38 o 
   6   5   0      374.17      271.78     66.45 o 
   7   5   0     1260.61     1243.38     87.41 o 
   8   5   0        0.96      -25.66     78.89 o 
   9   5   0       15.28      152.60    157.06 o 
   0   6   0    12731.18    13052.93    400.06 o 
   1   6   0      302.68      260.34     61.88 o 
   2   6   0      282.55      255.13     55.07 o 
   3   6   0     3566.11     3715.25    115.83 o 
   4   6   0     2145.38     2050.40     85.75 o 
   5   6   0      578.76      530.67     67.21 o 
   6   6   0       72.29       57.08     58.59 o 
   7   6   0       18.27      -59.75     59.75 o 
   8   6   0      120.34       56.70     84.92 o 
   9   6   0       87.69      195.50     94.12 o 
   1   7   0       65.01       51.58     60.46 o 
   2   7   0     7235.61     6858.23    163.91 o 
   3   7   0      116.34       94.26     61.95 o 
   4   7   0     1180.67     1079.13     78.98 o 
   5   7   0       47.63      131.51     61.74 o 
   6   7   0      520.39      585.57     71.70 o 
   7   7   0      191.01      140.16    104.15 o 
   8   7   0        8.08      -79.34     79.34 o 
   9   7   0        0.29      117.87    104.23 o 
   0   8   0     5325.02     4409.29    236.11 o 
   1   8   0     4469.76     4361.29    139.84 o 
   2   8   0     4277.37     4618.99    142.16 o 
   3   8   0     1105.46     1250.87     88.92 o 
   4   8   0     1510.35     1601.37    111.71 o 
   5   8   0     1956.56     1853.99    101.35 o 
   6   8   0       76.77       24.40     66.01 o 
   7   8   0       25.18       -8.87     65.00 o 
   8   8   0      150.39      215.56     82.95 o 
   1   9   0     2586.65     2430.65    115.73 o 
   2   9   0     3914.41     4053.86    142.55 o 
   3   9   0     2425.11     2213.67    129.98 o 
   4   9   0      414.84      346.33     89.96 o 
   5   9   0      100.96       53.07     83.91 o 
   6   9   0       39.48      196.24    137.67 o 
   7   9   0      844.16      640.89    124.77 o 
   8   9   0       54.78      260.48    154.53 o 
   0  10   0    17248.57    17856.01    579.69 o 
   1  10   0       60.70      115.77     76.10 o 
   2  10   0      681.02      638.68     89.30 o 
   3  10   0        9.92      142.58     82.11 o 
   4  10   0     2679.81     2991.33    142.95 o 
   5  10   0      188.15      230.03     93.81 o 
   6  10   0      297.04      395.66    107.26 o 
   7  10   0       51.58        7.87    118.41 o 
   8  10   0      356.05      534.33    133.67 o 
   1  11   0     1397.28     1481.41    117.74 o 
   2  11   0     3636.39     3543.84    155.39 o 
   3  11   0      144.40      184.71     85.78 o 
   4  11   0     1415.23     1362.87    115.10 o 
   5  11   0       32.20       64.79     86.02 o 
   6  11   0      295.70      290.38    249.45 o 
   7  11   0       48.26      250.87    119.26 o 
   8  11   0       16.51       23.49    144.76 o 
   0  12   0      919.26      970.34    192.19 o 
   1  12   0     9763.84     9306.27    251.14 o 
   2  12   0        7.95       -1.68     95.10 o 
   3  12   0      325.03      313.96    106.08 o 
   4  12   0       24.72        4.82     91.87 o 
   5  12   0      168.06      200.54    117.26 o 
   6  12   0       16.72      156.30    114.97 o 
   7  12   0       14.66       37.79    116.41 o 
   1  13   0       12.69      -89.62     89.62 o 
   2  13   0     2131.32     1969.17    134.30 o 
   3  13   0      234.99      167.28    136.59 o 
   4  13   0      195.17      463.74    104.04 o 
   5  13   0      194.61      132.44    123.00 o 
   6  13   0       97.18      310.28    120.37 o 
   7  13   0      183.83      325.80    134.76 o 
   0  14   0     5798.71     5367.86    349.86 o 
   1  14   0      612.60      489.96    109.26 o 
   2  14   0        0.94       91.18     94.61 o 
   3  14   0        0.04        6.06     88.32 o 
   4  14   0     1958.46     1942.48    135.56 o 
   5  14   0        0.04        0.62    103.52 o 
   6  14   0       55.85      150.88    132.82 o 
   7  14   0       14.68       23.05    134.65 o 
   1  15   0      386.47      483.62    140.24 o 
   2  15   0      688.73      780.82    108.49 o 
   3  15   0      639.76      715.87    131.75 o 
   4  15   0      644.21      703.50    157.67 o 
   5  15   0      304.32      270.07    171.79 o 
   6  15   0       77.50        5.69    136.71 o 
   0  16   0      417.62      499.68    192.97 o 
   1  16   0      126.61      349.22    100.80 o 
   2  16   0        4.18        5.38     90.69 o 
   3  16   0      242.88      358.54    101.14 o 
   4  16   0      115.22      -49.47    114.70 o 
   5  16   0      622.66      786.96    137.00 o 
   6  16   0       17.41       31.64    185.52 o 
   1  17   0      445.39      417.44    130.13 o 
   2  17   0      515.53      442.39    113.01 o 
   3  17   0       25.35      231.83    110.34 o 
   4  17   0      153.65      176.72    121.53 o 
   5  17   0      132.74      181.34    295.34 o 
   0  18   0      921.08      776.59    200.03 o 
   1  18   0      319.74      217.73    123.03 o 
   2  18   0        0.71     -105.36    105.36 o 
   3  18   0       42.80       17.02    119.26 o 
   4  18   0      311.90      115.36    205.13 o 
   5  18   0       63.25      116.70    145.88 o 
   1  19   0      262.35      291.73    128.11 o 
   2  19   0       43.38      159.73    153.16 o 
   3  19   0      343.48       40.25    298.08 o 
   4  19   0        1.35      -62.72    124.24 o 
   0  20   0      854.56     1140.26    441.63 o 
   1  20   0      282.27      284.91    122.05 o 
   2  20   0       54.33       -3.62    130.22 o 
   3  20   0        2.87       68.83    139.92 o 
   1  21   0       20.85      286.60    176.64 o 
  -9   0   1        0.04      177.29    114.65 o 
  -7   0   1     1233.98     1133.01    122.41 o 
  -5   0   1     6800.76     6861.97    260.43 o 
  -3   0   1      663.41      608.79     64.48 o 
  -1   0   1      584.94      658.14     37.65 o 
   1   0   1    22688.76    22784.59    508.31 o 
   3   0   1    18579.09    18320.21    556.16 o 
   5   0   1     1357.73     1419.68    109.17 o 
   7   0   1     1622.78     1485.31    125.79 o 
   9   0   1       59.97       89.43    143.55 o 
  -9   1   1       40.87      244.19     89.11 o 
  -8   1   1      565.16      596.58     91.48 o 
  -7   1   1       81.13       99.89     58.65 o 
  -6   1   1       75.39      116.34     57.61 o 
  -5   1   1     1284.09     1359.61     79.08 o 
  -4   1   1     3441.73     3262.65     90.24 o 
  -3   1   1        7.13      -27.06     34.92 o 
  -2   1   1    19128.20    19557.80    239.43 o 
  -1   1   1     2758.37     2934.47     96.09 o 
   0   1   1     7405.43       10.26     14.51 o 
   1   1   1      152.14      200.14     26.05 o 
   2   1   1    14129.20    14983.06    192.15 o 
   3   1   1       59.47       76.15     35.78 o 
   4   1   1      505.51      475.32     51.80 o 
   5   1   1      477.71      403.85     58.66 o 
   6   1   1      169.89      105.00     55.70 o 
   7   1   1      440.23      382.54     64.41 o 
   8   1   1     1002.08      927.49    119.11 o 
   9   1   1      151.82      136.69    218.86 o 
  -9   2   1        5.00      180.30     76.76 o 
  -8   2   1      560.29      601.71     79.29 o 
  -7   2   1      288.80      250.45     66.14 o 
  -6   2   1     1538.53     1504.50     88.96 o 
  -5   2   1      104.94      102.85     54.06 o 
  -4   2   1    11950.96    12144.58    193.86 o 
  -3   2   1      248.80      227.22     39.17 o 
  -2   2   1    89249.75    76596.48    824.23 o 
  -1   2   1     6658.48     6983.66     99.58 o 
   0   2   1    10787.29    10163.25    208.27 o 
   1   2   1      863.27      906.77     44.92 o 
   2   2   1     6702.82     6901.61    111.10 o 
   3   2   1      921.90      905.24     49.57 o 
   4   2   1     1300.53     1370.86     64.50 o 
   5   2   1        0.63      -25.47     66.12 o 
   6   2   1       67.21       88.83     58.72 o 
   7   2   1        2.44      -23.19     57.30 o 
   8   2   1       42.07      100.57     96.55 o 
   9   2   1        0.61      117.81     87.07 o 
  -9   3   1      232.92      150.33     90.71 o 
  -8   3   1      170.76      104.81     65.29 o 
  -7   3   1       38.83       54.56     57.95 o 
  -6   3   1        1.18       -2.15     55.29 o 
  -5   3   1     6491.43     6471.86    147.96 o 
  -4   3   1      954.26      926.30     58.34 o 
  -3   3   1     4176.63     4418.63     95.70 o 
  -2   3   1     2296.52     2410.75     68.32 o 
  -1   3   1      559.73      658.98     40.44 o 
   0   3   1      280.40      249.47     40.74 o 
   1   3   1     1014.11     1028.83     57.87 o 
   2   3   1     7123.45     7070.80    184.67 o 
   3   3   1     1340.12     1287.33     56.02 o 
   4   3   1     2122.90     2261.55    168.03 o 
   5   3   1      852.50      813.80     67.47 o 
   6   3   1        0.44        3.49     56.82 o 
   7   3   1      199.49      207.75     60.33 o 
   8   3   1       17.72      110.42     73.86 o 
   9   3   1       69.75      156.49     88.99 o 
  -9   4   1       15.47      -91.13     91.13 o 
  -8   4   1       14.40       96.14     69.18 o 
  -7   4   1      162.58      236.19     64.38 o 
  -6   4   1      165.45      148.49     60.58 o 
  -5   4   1      608.63      571.88     64.27 o 
  -4   4   1      159.36      144.63     48.16 o 
  -3   4   1    12235.31    11803.66    182.00 o 
  -2   4   1    10627.56    11082.84    168.70 o 
  -1   4   1    44990.09    43020.26    922.31 o 
   0   4   1      459.97      650.86    107.86 o 
   1   4   1       71.33       -1.08     47.97 o 
   2   4   1      558.33      548.38     49.25 o 
   3   4   1      319.97      342.25     43.63 o 
   4   4   1       90.42      138.70     48.90 o 
   5   4   1     2279.84     2469.75    105.19 o 
   6   4   1      140.71      127.48     62.04 o 
   7   4   1     1250.09     1270.57     86.29 o 
   8   4   1       23.97       72.21     74.81 o 
   9   4   1       20.32       61.09     87.61 o 
  -9   5   1       21.45        6.56     93.59 o 
  -8   5   1      292.49      348.91     74.53 o 
  -7   5   1       51.66      101.29     64.12 o 
  -6   5   1     1109.52     1050.11     81.15 o 
  -5   5   1      492.58      514.40     64.42 o 
  -4   5   1     7795.91     7615.61    152.42 o 
  -3   5   1      755.98      767.47     60.09 o 
  -2   5   1      137.44      198.83     43.71 o 
  -1   5   1      144.79       92.75     58.15 o 
   0   5   1    20338.70    19668.49    366.61 o 
   1   5   1      603.13      611.93     62.93 o 
   2   5   1      165.91      209.57     49.64 o 
   3   5   1      330.67      412.31     48.05 o 
   4   5   1     2604.23     2575.72     89.27 o 
   5   5   1       39.52      104.43     57.81 o 
   6   5   1       28.53       -6.80     59.52 o 
   7   5   1       25.65      144.88     73.03 o 
   8   5   1      476.08      473.03     90.87 o 
   9   5   1       37.99      160.13     93.63 o 
  -9   6   1       28.30       66.37     92.10 o 
  -8   6   1      394.29      407.84     88.77 o 
  -7   6   1      547.36      569.95     73.81 o 
  -6   6   1     1020.83     1036.15     81.92 o 
  -5   6   1     1220.35     1201.24     79.83 o 
  -4   6   1     5142.50     5108.27    130.48 o 
  -3   6   1     7612.74     7362.02    171.12 o 
  -2   6   1     5536.16     5361.20    136.49 o 
  -1   6   1    11129.82    11617.19    273.51 o 
   0   6   1       16.99       63.37     73.12 o 
   1   6   1      122.06      129.94     75.87 o 
   2   6   1     5725.51     6055.44    173.90 o 
   3   6   1     2261.22     2161.59     80.24 o 
   4   6   1       40.11       -2.98     49.47 o 
   5   6   1      396.08      369.58     63.57 o 
   6   6   1      273.53      216.63     62.52 o 
   7   6   1      314.36      285.01     75.76 o 
   8   6   1        0.79      131.57     79.62 o 
   9   6   1        0.73       24.00     93.65 o 
  -9   7   1      221.61      372.56    146.84 o 
  -8   7   1      120.46      159.67    109.00 o 
  -7   7   1       73.18      143.32     68.95 o 
  -6   7   1       35.04       45.90     56.93 o 
  -5   7   1     5472.60     5256.28    160.78 o 
  -4   7   1     1283.77     1336.05     94.02 o 
  -3   7   1     2972.87     3219.80    117.16 o 
  -2   7   1      113.22       87.73     55.20 o 
  -1   7   1     2968.83     2738.42    106.48 o 
   0   7   1      940.32     1084.40     94.51 o 
   1   7   1      745.15      676.51     68.84 o 
   2   7   1     4293.72     4398.04    151.18 o 
   3   7   1       11.90       16.72     57.95 o 
   4   7   1       40.19       47.12     58.69 o 
   5   7   1      650.36      613.15     70.20 o 
   6   7   1       10.32      -59.42     59.42 o 
   7   7   1      369.20      211.46     76.48 o 
   8   7   1        0.36       65.45     81.65 o 
   9   7   1       27.14       45.48    183.95 o 
  -9   8   1        3.79      844.83    280.83 o 
  -8   8   1      172.16      215.75     97.61 o 
  -7   8   1      265.91      202.87     93.97 o 
  -6   8   1      112.21      111.68     67.40 o 
  -5   8   1      488.75      440.79     75.04 o 
  -4   8   1     2019.90     2040.26    101.36 o 
  -3   8   1      913.44      909.32     86.94 o 
  -2   8   1     7096.75     7037.16    177.51 o 
  -1   8   1     4673.42     5142.30    152.42 o 
   0   8   1       73.03       60.92     78.20 o 
   1   8   1      254.81      130.73     65.71 o 
   2   8   1     2387.23     2321.68    104.47 o 
   3   8   1      632.05      618.00     82.54 o 
   4   8   1      363.24      463.71     96.30 o 
   5   8   1      164.08      127.64    106.18 o 
   6   8   1      881.58      887.97    104.12 o 
   7   8   1       70.93      -25.81     85.13 o 
   8   8   1       19.82       83.64     96.67 o 
  -8   9   1      202.50      392.84    137.23 o 
  -7   9   1        8.70       93.89     82.69 o 
  -6   9   1      247.13      214.72     75.12 o 
  -5   9   1        0.72       -1.94     80.51 o 
  -4   9   1     1457.04     1413.47    105.90 o 
  -3   9   1       23.47       48.44     75.70 o 
  -2   9   1        9.13      105.45     66.04 o 
  -1   9   1      511.06      496.50     81.37 o 
   0   9   1    16418.66    16459.08    373.02 o 
   1   9   1     1824.27     1824.05    112.47 o 
   2   9   1       98.10      104.14     69.76 o 
   3   9   1      915.14     1032.29     95.86 o 
   4   9   1     1958.49     2018.55    117.57 o 
   5   9   1      413.47      325.81     86.23 o 
   6   9   1       83.25      199.28    102.00 o 
   7   9   1      198.25      279.33    108.74 o 
   8   9   1      106.86      271.47    123.05 o 
  -8  10   1       52.03      439.35    140.80 o 
  -7  10   1       78.15      167.76    106.93 o 
  -6  10   1       12.86       38.83     82.68 o 
  -5  10   1      361.32      286.57     95.77 o 
  -4  10   1       37.91       38.43     78.42 o 
  -3  10   1     6758.55     6743.91    198.23 o 
  -2  10   1      365.44      303.94     85.69 o 
  -1  10   1     7564.45     6779.43    193.25 o 
   0  10   1      224.26      156.57    112.96 o 
   1  10   1      998.80      949.78     97.55 o 
   2  10   1     2430.20     2527.27    124.61 o 
   3  10   1     3946.00     3922.07    167.31 o 
   4  10   1      417.71      524.63     89.49 o 
   5  10   1      463.48      417.46    112.29 o 
   6  10   1       31.28       32.46    102.90 o 
   7  10   1      129.87      281.68    216.11 o 
   8  10   1       15.28      317.09    144.34 o 
  -8  11   1       39.82      193.38    138.45 o 
  -7  11   1        1.86       38.96    123.55 o 
  -6  11   1        9.43       75.72    108.72 o 
  -5  11   1      314.53      302.35     95.07 o 
  -4  11   1     1745.57     1506.17    119.93 o 
  -3  11   1        1.40       17.02     81.31 o 
  -2  11   1      306.81      287.35     89.14 o 
  -1  11   1     1498.38     1537.94    116.17 o 
   0  11   1     2935.36     3306.02    185.52 o 
   1  11   1      823.56      745.67    100.75 o 
   2  11   1      867.14      894.71    115.63 o 
   3  11   1      255.05      252.24     88.59 o 
   4  11   1        3.14      -81.75     81.75 o 
   5  11   1       19.28      194.23    109.31 o 
   6  11   1       19.51      135.74    104.19 o 
   7  11   1      619.24      674.37    130.87 o 
   8  11   1        3.04       73.21    288.28 o 
  -8  12   1      315.33      505.17    267.49 o 
  -7  12   1        9.31      156.38    187.09 o 
  -6  12   1      946.92      958.66    246.70 o 
  -5  12   1        0.98       39.81     88.27 o 
  -4  12   1      231.98       66.83     94.74 o 
  -3  12   1      109.23       63.07     92.02 o 
  -2  12   1      868.47      898.89    110.40 o 
  -1  12   1        8.34      -49.64    150.82 o 
   0  12   1     2613.58     2485.45    173.05 o 
   1  12   1        2.75      -64.00     89.62 o 
   2  12   1     3271.17     3329.89    154.59 o 
   3  12   1        5.74      -38.48     88.43 o 
   4  12   1       16.78      124.71     84.83 o 
   5  12   1      219.44      315.31    116.96 o 
   6  12   1      244.88      380.02    118.12 o 
   7  12   1        0.11       46.79    145.12 o 
  -7  13   1        9.46      -23.15    135.89 o 
  -6  13   1      144.05      160.02    126.83 o 
  -5  13   1      165.93      305.26    115.04 o 
  -4  13   1      475.91      440.98     94.57 o 
  -3  13   1       52.59       38.61     91.78 o 
  -2  13   1      636.53      669.37    111.40 o 
  -1  13   1     1159.46     1132.78    123.59 o 
   0  13   1     1590.94     1573.64    160.26 o 
   1  13   1      198.94      180.39     98.17 o 
   2  13   1      686.12      532.46    104.93 o 
   3  13   1      295.44      183.02     92.98 o 
   4  13   1      598.67      563.78    124.18 o 
   5  13   1        1.07       79.62    124.53 o 
   6  13   1        3.29       79.99    123.95 o 
   7  13   1      180.33      122.09    136.22 o 
  -7  14   1      165.86       32.58    126.93 o 
  -6  14   1       61.77      157.30    154.93 o 
  -5  14   1        0.19      -64.20    103.54 o 
  -4  14   1       42.38       64.01     90.51 o 
  -3  14   1     1235.77     1293.19    120.79 o 
  -2  14   1       83.44      129.78    115.08 o 
  -1  14   1     5973.25     5800.85    336.50 o 
   0  14   1      255.78      328.31    126.67 o 
   1  14   1      853.03      804.72    117.43 o 
   2  14   1        5.95       96.47     95.06 o 
   3  14   1      714.42      767.22    115.20 o 
   4  14   1      123.16      171.96    127.40 o 
   5  14   1      294.31      568.21    401.63 o 
   6  14   1        0.05      -32.94    126.45 o 
   7  14   1      109.25      253.83    271.02 o 
  -6  15   1      350.46      414.96    142.44 o 
  -5  15   1       21.10       25.44    115.35 o 
  -4  15   1     1270.95     1170.38    135.89 o 
  -3  15   1        0.12      184.46     93.21 o 
  -2  15   1       10.23      184.43    146.83 o 
  -1  15   1      361.83      525.55    188.41 o 
   0  15   1      941.81     1141.68    145.31 o 
   1  15   1        3.48       25.55     97.27 o 
   2  15   1      139.20      102.81     90.30 o 
   3  15   1     1619.51     1322.81    122.48 o 
   4  15   1      171.62      416.76    134.21 o 
   5  15   1       19.42       40.91    168.65 o 
   6  15   1        3.90       67.58    178.85 o 
  -6  16   1       37.65      276.15    159.90 o 
  -5  16   1       33.54       76.28    115.35 o 
  -4  16   1      489.33      626.67    274.36 o 
  -3  16   1      537.66      552.18    103.87 o 
  -2  16   1     2039.00     1972.65    144.81 o 
  -1  16   1        7.39      133.26     97.57 o 
   0  16   1       48.37      158.84    155.32 o 
   1  16   1        0.72       69.51    100.17 o 
   2  16   1      187.18      233.82     98.64 o 
   3  16   1      107.00      199.29    110.48 o 
   4  16   1      344.16      271.91    126.46 o 
   5  16   1        3.20      -19.79    121.51 o 
   6  16   1       51.52      -17.73    136.44 o 
  -5  17   1      655.97      655.78    331.42 o 
  -4  17   1       31.61      -55.27    121.50 o 
  -3  17   1      104.60       99.30    144.85 o 
  -2  17   1       31.33       76.96     99.78 o 
  -1  17   1      161.00      247.08    104.05 o 
   0  17   1      172.63      100.74    123.39 o 
   1  17   1       52.39       77.61    101.91 o 
   2  17   1       20.91      -29.77     94.88 o 
   3  17   1      335.28      262.44    119.26 o 
   4  17   1        1.21      -69.84    116.43 o 
   5  17   1      112.21      278.41    133.58 o 
  -5  18   1       36.16      -88.36    139.80 o 
  -4  18   1       24.82       -3.20    163.95 o 
  -3  18   1      371.61      233.17    141.30 o 
  -2  18   1      833.47      699.53    120.84 o 
  -1  18   1      890.40      924.97    128.18 o 
   0  18   1       23.22      211.89    141.28 o 
   1  18   1      176.29      198.12    135.79 o 
   2  18   1       71.44      -30.17    120.36 o 
   3  18   1      131.08       61.09    122.82 o 
   4  18   1        0.23     -114.10    249.84 o 
   5  18   1       19.36       46.03    143.96 o 
  -4  19   1      109.57      210.94    149.04 o 
  -3  19   1        3.62      -52.36    160.42 o 
  -2  19   1       38.90      124.87    107.76 o 
  -1  19   1       72.85       99.57    263.85 o 
   0  19   1      607.24      730.58    201.41 o 
   1  19   1       74.94      267.84    111.90 o 
   2  19   1       67.22       32.27    125.19 o 
   3  19   1       12.97      -42.35    121.23 o 
   4  19   1       44.95       79.50    147.58 o 
  -3  20   1      111.26      -55.35    145.82 o 
  -2  20   1        1.64      187.14    124.57 o 
  -1  20   1       34.85       92.59    312.66 o 
   0  20   1      108.51      429.46    150.47 o 
   1  20   1      133.06      280.58    138.54 o 
   2  20   1      228.38       90.58    134.92 o 
   3  20   1       36.98      157.78    249.06 o 
  -1  21   1      179.77      249.18    169.61 o 
   0  21   1        8.32      379.00    198.14 o 
   1  21   1       46.49      150.37    238.86 o 
  -8   0   2      228.74      120.94    120.41 o 
  -6   0   2     2389.78     2189.41    174.54 o 
  -4   0   2     7748.84     7588.04    199.36 o 
  -2   0   2    26513.70    27409.25    450.18 o 
   0   0   2     3376.97     3329.91     88.64 o 
   2   0   2     3348.85     4021.96     90.04 o 
   4   0   2       12.71      -10.45     59.19 o 
   6   0   2     1658.15     1499.90    119.74 o 
   8   0   2      395.28      237.68    130.22 o 
  -9   1   2        2.54       85.54    122.17 o 
  -8   1   2      720.67      634.30     77.88 o 
  -7   1   2      861.18      813.65     76.14 o 
  -6   1   2     1438.00     1308.86     83.07 o 
  -5   1   2      253.43      257.29     55.20 o 
  -4   1   2        5.86       18.99     38.86 o 
  -3   1   2      121.39       58.36     37.47 o 
  -2   1   2    19726.45    20231.98    279.04 o 
  -1   1   2      104.83      132.70     16.04 o 
   0   1   2     1033.75     1003.23     31.38 o 
   1   1   2     4613.81     4717.38     86.36 o 
   2   1   2     5328.39     5712.29     87.05 o 
   3   1   2     2704.29     2850.14    115.03 o 
   4   1   2     2797.04     2792.11     84.58 o 
   5   1   2      766.66      778.35     66.85 o 
   6   1   2      475.82      506.95     64.73 o 
   7   1   2        4.07       70.73     58.05 o 
   8   1   2       90.26      159.72     75.22 o 
   9   1   2      296.98      358.67    155.32 o 
  -9   2   2      418.46      495.00     90.46 o 
  -8   2   2        1.32       52.33     67.51 o 
  -7   2   2        0.63      -17.35     59.94 o 
  -6   2   2        4.48      -44.55     56.74 o 
  -5   2   2     6486.58     6367.12    143.31 o 
  -4   2   2     1928.69     1963.80     74.64 o 
  -3   2   2      280.71      333.26     41.11 o 
  -2   2   2     5851.31     5828.71    123.07 o 
  -1   2   2    32489.35    30534.88    344.79 o 
   0   2   2      200.36      231.14     25.82 o 
   1   2   2     1553.40     1618.61     53.67 o 
   2   2   2     1729.86     1701.45     67.82 o 
   3   2   2    17821.05    18009.38    284.64 o 
   4   2   2      571.84      541.63     51.64 o 
   5   2   2      911.44      900.50     74.73 o 
   6   2   2        3.89      -56.16     56.16 o 
   7   2   2      491.85      599.60     71.32 o 
   8   2   2        3.80       17.72     97.55 o 
   9   2   2        0.46       22.05    183.95 o 
  -9   3   2       22.61      116.09     78.97 o 
  -8   3   2      678.14      577.94     76.84 o 
  -7   3   2       85.85      100.96     59.93 o 
  -6   3   2     1213.90     1084.29     81.54 o 
  -5   3   2       96.90       88.82     53.15 o 
  -4   3   2     4948.83     4868.65    125.00 o 
  -3   3   2     4071.13     4091.45     92.11 o 
  -2   3   2      220.16      219.27     39.83 o 
  -1   3   2     4657.61     5039.12     79.87 o 
   0   3   2       18.30        9.52     34.24 o 
   1   3   2     6085.78     6616.48    176.80 o 
   2   3   2      269.52      261.29     44.31 o 
   3   3   2      579.72      546.01     44.75 o 
   4   3   2     2649.43     2622.04     84.81 o 
   5   3   2     2148.34     2029.72     88.93 o 
   6   3   2     2196.22     2221.50     99.04 o 
   7   3   2       56.99       61.77     66.52 o 
   8   3   2      286.78      379.88     82.21 o 
   9   3   2      104.44      108.45    105.09 o 
  -9   4   2       52.22      209.04     81.92 o 
  -8   4   2       61.66       75.53     69.75 o 
  -7   4   2       11.39       34.59     66.91 o 
  -6   4   2      811.44      738.67     72.83 o 
  -5   4   2     1484.59     1495.69     80.46 o 
  -4   4   2     3012.95     2903.58     89.49 o 
  -3   4   2     1582.00     1667.33     58.47 o 
  -2   4   2      374.26      467.93     47.33 o 
  -1   4   2      577.52      505.23     43.28 o 
   0   4   2     1384.78     1513.47     83.43 o 
   1   4   2      554.20      504.59     87.86 o 
   2   4   2     1015.94     1129.79     57.75 o 
   3   4   2     2254.58     2249.46     71.96 o 
   4   4   2      887.51      753.79     59.78 o 
   5   4   2      130.75       71.25     54.95 o 
   6   4   2      171.09      212.56     61.80 o 
   7   4   2        1.63       35.59     64.33 o 
   8   4   2      227.87      322.82     81.33 o 
   9   4   2        1.11       23.73     91.73 o 
  -9   5   2       11.64       89.10    105.25 o 
  -8   5   2       10.05       24.40     82.43 o 
  -7   5   2      486.56      546.07    103.40 o 
  -6   5   2       66.97       19.33     58.01 o 
  -5   5   2      331.14      285.69     63.20 o 
  -4   5   2      117.35       97.02     44.55 o 
  -3   5   2     4713.38     4728.52    112.34 o 
  -2   5   2      386.32      444.55     48.70 o 
  -1   5   2    14886.47    15496.23    267.77 o 
   0   5   2    12802.94    14005.28    354.56 o 
   1   5   2     2740.68     2704.15     90.12 o 
   2   5   2        7.66      -31.16     42.08 o 
   3   5   2      228.03      347.64     96.85 o 
   4   5   2       21.56       -7.10     48.03 o 
   5   5   2     4162.98     4024.88    121.16 o 
   6   5   2       49.30       34.13     58.33 o 
   7   5   2      274.47      216.71    101.27 o 
   8   5   2        5.35      149.36    141.00 o 
   9   5   2       19.55       34.89     87.79 o 
  -9   6   2       56.72      178.05    116.88 o 
  -8   6   2        6.48       78.09     75.13 o 
  -7   6   2       56.58      -54.51     61.18 o 
  -6   6   2      367.40      422.63     80.28 o 
  -5   6   2     3331.49     3242.95    100.64 o 
  -4   6   2     2110.91     2117.82     89.36 o 
  -3   6   2      806.54      877.22     59.82 o 
  -2   6   2      418.11      453.45     49.09 o 
  -1   6   2     4135.46     4035.65    121.67 o 
   0   6   2      419.50      495.35     92.56 o 
   1   6   2      875.04      904.54     68.27 o 
   2   6   2      898.15      899.50     64.37 o 
   3   6   2     6698.83     7274.79    201.55 o 
   4   6   2     1369.12     1308.16     98.85 o 
   5   6   2      159.94      192.34     59.34 o 
   6   6   2      415.73      385.51     75.69 o 
   7   6   2      335.05      313.29     76.55 o 
   8   6   2      175.71      151.90    118.82 o 
   9   6   2        5.15      176.50    149.04 o 
  -9   7   2        6.27      350.43    307.50 o 
  -8   7   2      647.74      696.72     94.58 o 
  -7   7   2        3.17       13.75     72.68 o 
  -6   7   2      993.87      915.95     89.35 o 
  -5   7   2        7.04      110.35     63.70 o 
  -4   7   2     1302.53     1285.20     83.14 o 
  -3   7   2      118.11       72.59     54.14 o 
  -2   7   2     8202.85     8452.54    187.47 o 
  -1   7   2     2989.51     2943.19    109.44 o 
   0   7   2     7260.83     7209.08    292.20 o 
   1   7   2     1495.58     1373.67     99.56 o 
   2   7   2       12.71       12.87     72.40 o 
   3   7   2       10.81       48.37     55.75 o 
   4   7   2     2621.48     2608.70    112.11 o 
   5   7   2        1.99      -12.21     68.50 o 
   6   7   2     1103.54     1198.56    126.29 o 
   7   7   2        0.75       -3.67     84.41 o 
   8   7   2       16.03       -0.50     90.40 o 
  -9   8   2      103.92      249.12    303.57 o 
  -8   8   2       31.16      121.57    104.47 o 
  -7   8   2      127.09       65.87     76.09 o 
  -6   8   2      174.71      180.89     73.25 o 
  -5   8   2     3985.59     3933.48    133.93 o 
  -4   8   2     1040.07     1077.91     87.71 o 
  -3   8   2      166.82      107.86     64.78 o 
  -2   8   2      693.94      777.36     77.22 o 
  -1   8   2     4473.47     4446.45    141.56 o 
   0   8   2      209.47      210.11     80.48 o 
   1   8   2     1503.95     1687.84    116.20 o 
   2   8   2     1159.97     1151.50     83.28 o 
   3   8   2     1970.69     2132.09    107.86 o 
   4   8   2      560.33      574.35     89.34 o 
   5   8   2       48.90      110.36     84.16 o 
   6   8   2        7.96      106.24     80.70 o 
   7   8   2      143.41      187.11     87.30 o 
   8   8   2      126.15       48.11     98.01 o 
  -8   9   2        0.69       14.71    103.49 o 
  -7   9   2      264.65      314.38     84.55 o 
  -6   9   2      290.55      407.04     77.95 o 
  -5   9   2        5.79      -69.54     69.54 o 
  -4   9   2      201.97      174.81     79.95 o 
  -3   9   2     2319.13     2124.79    118.09 o 
  -2   9   2     2410.54     2453.87    117.89 o 
  -1   9   2      375.38      359.84     76.98 o 
   0   9   2     6153.14     6475.82    213.89 o 
   1   9   2      676.87      697.46     97.62 o 
   2   9   2      371.70      362.83     71.39 o 
   3   9   2       90.78       17.97     79.35 o 
   4   9   2      594.47      526.15     93.36 o 
   5   9   2      550.54      526.22    110.63 o 
   6   9   2       28.31      156.90    176.10 o 
   7   9   2       44.57      164.18    148.65 o 
   8   9   2        7.07       66.49    178.46 o 
  -8  10   2      215.24      520.08    236.90 o 
  -7  10   2       30.90      152.24     94.94 o 
  -6  10   2      127.12      298.04     91.66 o 
  -5  10   2       83.76       45.58     90.64 o 
  -4  10   2      306.05      426.49     89.33 o 
  -3  10   2       25.74       10.80     91.19 o 
  -2  10   2       25.51       30.08     78.10 o 
  -1  10   2     2393.30     2371.41    126.60 o 
   0  10   2      909.02      828.76    111.45 o 
   1  10   2       25.65      -52.84     86.25 o 
   2  10   2      644.42      707.42     87.64 o 
   3  10   2      401.24      377.33     99.11 o 
   4  10   2     1138.82     1115.53    106.16 o 
   5  10   2       33.00        9.46     97.25 o 
   6  10   2       17.26       53.41     95.02 o 
   7  10   2       13.65       61.50    201.21 o 
   8  10   2       92.37      385.33    234.15 o 
  -8  11   2      370.66      687.16    274.55 o 
  -7  11   2      233.05      131.71    117.35 o 
  -6  11   2     1153.59     1101.29    118.44 o 
  -5  11   2       82.02       81.99     91.09 o 
  -4  11   2       50.37        8.93     90.03 o 
  -3  11   2       47.77       74.40    119.10 o 
  -2  11   2       83.14       79.99     86.03 o 
  -1  11   2     1211.71     1138.00    111.82 o 
   0  11   2     1299.76     1351.16    191.01 o 
   1  11   2     1030.04     1027.62    130.62 o 
   2  11   2      740.21      758.18    102.33 o 
   3  11   2       57.67       32.98     82.12 o 
   4  11   2      273.88      419.00    121.59 o 
   5  11   2      955.33      871.95    127.88 o 
   6  11   2       12.10      -21.17    151.00 o 
   7  11   2        1.33     -119.86    119.86 o 
   8  11   2       71.29      274.83    190.62 o 
  -8  12   2        2.06     -141.20    233.76 o 
  -7  12   2       34.65      259.97    133.75 o 
  -6  12   2       24.15       17.44     93.23 o 
  -5  12   2     3022.99     3110.27    277.15 o 
  -4  12   2       22.28       74.48    103.52 o 
  -3  12   2      993.27     1079.83    116.59 o 
  -2  12   2      128.83      131.05     93.14 o 
  -1  12   2     3046.93     3112.52    155.80 o 
   0  12   2       30.86       57.09    116.11 o 
   1  12   2      156.63       54.08    144.78 o 
   2  12   2      944.72      996.19    109.42 o 
   3  12   2     1360.12     1214.61    115.51 o 
   4  12   2      115.52       93.99     98.92 o 
   5  12   2      142.03       58.20    104.42 o 
   6  12   2        9.01       23.05    116.88 o 
   7  12   2      463.85      377.50    303.57 o 
  -7  13   2       47.86       21.70    135.97 o 
  -6  13   2      367.13      321.59    123.56 o 
  -5  13   2        3.14      -60.81    112.50 o 
  -4  13   2       37.04      146.60     90.34 o 
  -3  13   2      464.29      466.56    102.92 o 
  -2  13   2      776.74      619.97    111.42 o 
  -1  13   2       19.43        4.40     92.69 o 
   0  13   2        3.94      -92.27    110.79 o 
   1  13   2     1914.59     1891.02    134.16 o 
   2  13   2       61.95      177.77     96.22 o 
   3  13   2       67.22      100.82     91.86 o 
   4  13   2       57.80      182.11    105.36 o 
   5  13   2      447.95      678.24    207.48 o 
   6  13   2       36.41        5.76    119.79 o 
   7  13   2       43.56      233.79    130.80 o 
  -7  14   2        0.12      -21.18    225.13 o 
  -6  14   2       27.79      246.27    137.26 o 
  -5  14   2       48.70      100.64     97.68 o 
  -4  14   2      650.29      554.95    102.45 o 
  -3  14   2       46.32       71.76     92.37 o 
  -2  14   2       17.69      -26.16     88.79 o 
  -1  14   2      176.09       65.15     97.94 o 
   0  14   2      226.98      194.01    118.94 o 
   1  14   2       44.32      103.40     92.57 o 
   2  14   2      641.38      466.23    102.99 o 
   3  14   2       14.72      -15.13    153.75 o 
   4  14   2      305.78      162.42    110.79 o 
   5  14   2       80.31      394.83    188.26 o 
   6  14   2        3.64      142.90    171.79 o 
   7  14   2       15.87      114.92    137.58 o 
  -6  15   2       56.44       -0.03    283.57 o 
  -5  15   2        0.98       31.69    100.86 o 
  -4  15   2      150.07      342.00    100.95 o 
  -3  15   2      519.42      498.16    140.16 o 
  -2  15   2      161.03      117.97     99.13 o 
  -1  15   2        0.68      -72.94    120.92 o 
   0  15   2      317.40      350.14    122.57 o 
   1  15   2      334.02      389.19    105.23 o 
   2  15   2      217.45      171.82     96.68 o 
   3  15   2        3.24     -102.88    102.88 o 
   4  15   2       94.94      -63.55    123.95 o 
   5  15   2      291.94      327.34    137.26 o 
   6  15   2       81.03      347.24    146.70 o 
  -6  16   2       82.23      496.66    291.02 o 
  -5  16   2      502.24      555.55    134.38 o 
  -4  16   2      183.37      200.48     99.45 o 
  -3  16   2      295.63      297.10    103.27 o 
  -2  16   2       40.69        3.28    117.37 o 
  -1  16   2     2717.96     2566.14    166.28 o 
   0  16   2       49.06     -130.22    130.22 o 
   1  16   2        8.70        2.51    112.82 o 
   2  16   2        2.25      190.64     95.77 o 
   3  16   2      224.55      218.50    121.59 o 
   4  16   2       94.89      354.91    227.88 o 
   5  16   2       19.20      -51.29    124.01 o 
   6  16   2        5.00      100.17    143.80 o 
  -5  17   2       32.90      204.37    135.44 o 
  -4  17   2      525.25      525.47    192.82 o 
  -3  17   2      166.77      302.53    107.56 o 
  -2  17   2      495.39      511.36    131.30 o 
  -1  17   2      139.61       69.22    162.48 o 
   0  17   2       71.66      314.67    130.00 o 
   1  17   2      392.83      332.09    105.34 o 
   2  17   2       12.01     -106.17    106.17 o 
   3  17   2        9.18      192.19    174.93 o 
   4  17   2      440.35      632.23    274.55 o 
   5  17   2       86.48      -71.56    126.99 o 
  -5  18   2       48.34      406.60    251.02 o 
  -4  18   2       60.67      175.90    199.64 o 
  -3  18   2        0.02     -126.10    187.81 o 
  -2  18   2       49.42      152.72    108.65 o 
  -1  18   2       43.19      -19.42    154.80 o 
   0  18   2      108.37      244.97    161.83 o 
   1  18   2       14.90      141.19    200.42 o 
   2  18   2      244.05      287.08    124.04 o 
   3  18   2      108.40      193.01    121.74 o 
   4  18   2      187.51      188.78    152.12 o 
   5  18   2        2.61      133.38    178.07 o 
  -4  19   2        3.74      471.89    144.34 o 
  -3  19   2        7.10      188.80    121.76 o 
  -2  19   2       13.40       54.69    115.50 o 
  -1  19   2        8.59      165.00    112.54 o 
   0  19   2        3.74      121.72    150.72 o 
   1  19   2      241.76      192.50    128.10 o 
   2  19   2       14.89      241.25    131.96 o 
   3  19   2       45.14     -110.06    137.67 o 
   4  19   2        0.84      155.20    191.79 o 
  -3  20   2       16.56      -43.13    133.75 o 
  -2  20   2        3.36      151.75    199.95 o 
  -1  20   2      165.46      162.37    242.02 o 
   0  20   2       70.19      366.99    252.79 o 
   1  20   2       18.53       76.20    216.50 o 
   2  20   2        0.49       93.06    135.89 o 
   3  20   2       55.31       95.10    148.65 o 
  -1  21   2       77.10       46.39    124.32 o 
   0  21   2      203.82      116.03    130.88 o 
   1  21   2       20.42     -116.41    224.35 o 
  -9   0   3      293.69      355.69    242.00 o 
  -7   0   3      254.53      297.27    100.93 o 
  -5   0   3      808.40      978.78    150.22 o 
  -3   0   3     8860.57     9555.55    207.88 o 
  -1   0   3     9429.60     9321.23    249.84 o 
   1   0   3    52272.95    50012.71    762.40 o 
   3   0   3     3605.12     3661.95     96.41 o 
   5   0   3       75.45       91.82     76.23 o 
   7   0   3       20.15       17.96     77.06 o 
   9   0   3       48.97      -38.44    153.75 o 
  -9   1   3       61.58      170.69    105.18 o 
  -8   1   3        4.81       72.38     65.29 o 
  -7   1   3      157.82      236.34     63.97 o 
  -6   1   3      779.71      876.23     76.40 o 
  -5   1   3     1058.81     1018.68     69.08 o 
  -4   1   3      253.89      264.69     45.88 o 
  -3   1   3        2.14       -1.05     32.96 o 
  -2   1   3     7214.91     8091.02    119.91 o 
  -1   1   3     8238.92     8115.11    114.27 o 
   0   1   3     2303.29     2269.90     55.26 o 
   1   1   3     1368.93     1504.74     46.59 o 
   2   1   3    18708.80    18589.15    187.88 o 
   3   1   3     2137.48     2252.94     53.78 o 
   4   1   3     2820.76     2662.29    103.60 o 
   5   1   3       54.58       70.47     53.45 o 
   6   1   3      605.55      607.97     68.12 o 
   7   1   3      238.39      402.20     89.72 o 
   8   1   3      149.28      112.73    122.37 o 
   9   1   3        0.87      -28.25    102.61 o 
  -9   2   3        0.19      255.03     91.26 o 
  -8   2   3      720.09      899.44     93.52 o 
  -7   2   3       37.67       55.46     58.31 o 
  -6   2   3     2658.10     2591.48    103.86 o 
  -5   2   3       22.50       20.71     49.45 o 
  -4   2   3     1553.71     1697.67     68.42 o 
  -3   2   3      133.53      132.40     36.16 o 
  -2   2   3    19060.66    19823.72    218.68 o 
  -1   2   3     1090.03     1107.89     39.59 o 
   0   2   3     5310.46     5654.58     89.06 o 
   1   2   3      174.26      170.64     48.73 o 
   2   2   3       61.97       26.61     35.08 o 
   3   2   3       12.51       13.94     31.24 o 
   4   2   3     5380.77     5402.52    100.21 o 
   5   2   3      379.84      457.83     58.86 o 
   6   2   3      197.80      216.11     60.64 o 
   7   2   3        0.13       10.08     91.12 o 
   8   2   3      250.78      268.29    106.68 o 
   9   2   3       18.12      -31.57    106.43 o 
  -9   3   3      345.22      241.06     94.23 o 
  -8   3   3        0.14      126.18     86.16 o 
  -7   3   3        2.44      -14.78     62.10 o 
  -6   3   3       84.59       57.53     62.62 o 
  -5   3   3      699.99      716.46     63.51 o 
  -4   3   3        2.35        9.06     42.53 o 
  -3   3   3      504.94      505.93     42.80 o 
  -2   3   3     5165.65     5019.01     85.36 o 
  -1   3   3     2817.97     2914.27     63.62 o 
   0   3   3      152.70      210.16     47.05 o 
   1   3   3     1077.69     1197.79     63.99 o 
   2   3   3     1647.42     1521.66     79.84 o 
   3   3   3    13189.56    13298.58    168.09 o 
   4   3   3      100.81       55.42     37.13 o 
   5   3   3       13.07        7.80     54.83 o 
   6   3   3      190.42      205.59     62.41 o 
   7   3   3      377.60      456.77     76.48 o 
   8   3   3       38.07      103.28     76.94 o 
   9   3   3       43.23       75.59    115.23 o 
  -9   4   3       26.16       92.30    104.34 o 
  -8   4   3       37.21       27.56     70.04 o 
  -7   4   3       52.27      -70.95     73.48 o 
  -6   4   3       89.61      -18.30     61.78 o 
  -5   4   3     1955.70     2125.49     89.89 o 
  -4   4   3     1054.53     1086.77     63.15 o 
  -3   4   3     4014.47     3982.17     92.68 o 
  -2   4   3      115.47      136.90     40.20 o 
  -1   4   3       67.58       38.12     40.67 o 
   0   4   3     4783.04     4991.34    116.76 o 
   1   4   3    16121.23    15402.70    284.27 o 
   2   4   3      623.11      672.65     48.83 o 
   3   4   3      376.03      382.87     41.20 o 
   4   4   3     2458.31     2384.22     83.30 o 
   5   4   3     1784.15     1879.49     86.47 o 
   6   4   3      232.05      224.98     69.49 o 
   7   4   3      142.83      181.50     70.64 o 
   8   4   3      153.81      141.65     82.54 o 
   9   4   3       13.85      240.44    155.32 o 
  -9   5   3       22.62      200.39     97.92 o 
  -8   5   3        2.06       92.70     73.04 o 
  -7   5   3        1.02      -72.12     73.47 o 
  -6   5   3      846.67      823.49     74.73 o 
  -5   5   3       89.52       99.35     57.47 o 
  -4   5   3       97.36       90.74     51.93 o 
  -3   5   3       56.04      148.55     50.36 o 
  -2   5   3     1127.23     1068.09     50.13 o 
  -1   5   3       95.55      127.14     39.42 o 
   0   5   3     1198.52     1300.08     75.67 o 
   1   5   3       14.72       34.88     49.22 o 
   2   5   3     5251.83     5043.48    114.75 o 
   3   5   3      539.91      571.80     58.33 o 
   4   5   3       94.34       73.92     72.34 o 
   5   5   3      175.16      161.69     63.18 o 
   6   5   3     1148.36     1075.83     89.73 o 
   7   5   3       26.55       78.20     71.04 o 
   8   5   3      704.24      488.78     85.72 o 
   9   5   3        5.67      102.28    152.57 o 
  -9   6   3        0.43      116.62    115.18 o 
  -8   6   3      121.86      286.56     76.67 o 
  -7   6   3       45.58       77.94     58.42 o 
  -6   6   3      825.54      819.65     83.71 o 
  -5   6   3       61.16      -15.47     92.78 o 
  -4   6   3      774.05      870.82     69.58 o 
  -3   6   3      263.01      281.12     50.24 o 
  -2   6   3      599.80      759.88     72.06 o 
  -1   6   3      469.17      524.44     66.69 o 
   0   6   3       10.71       45.59     70.60 o 
   1   6   3     2579.80     2668.82     93.24 o 
   2   6   3      569.71      552.16     57.06 o 
   3   6   3     1073.69     1032.36     70.75 o 
   4   6   3     3211.50     3198.57    117.59 o 
   5   6   3      339.45      237.59    186.69 o 
   6   6   3      351.37      306.63     88.56 o 
   7   6   3        6.78      -78.12     78.12 o 
   8   6   3      136.18      202.13     97.05 o 
  -9   7   3      276.36      645.70    174.54 o 
  -8   7   3       38.96      238.49    169.92 o 
  -7   7   3       27.97       76.69     76.00 o 
  -6   7   3       23.46      -16.41     67.16 o 
  -5   7   3      483.09      566.03     75.45 o 
  -4   7   3        0.42      -59.10     59.10 o 
  -3   7   3      711.27      687.43     63.33 o 
  -2   7   3     1826.68     1918.19     78.12 o 
  -1   7   3     5237.58     4988.66    143.29 o 
   0   7   3       24.90      107.14     76.01 o 
   1   7   3      718.58      689.63     85.07 o 
   2   7   3        6.66      -49.63    100.45 o 
   3   7   3     4999.63     4739.80    131.78 o 
   4   7   3      215.06      136.73     67.35 o 
   5   7   3       74.08      -11.15    128.65 o 
   6   7   3       36.18       63.39     77.83 o 
   7   7   3      874.35      833.94    170.61 o 
   8   7   3       12.49      -92.88     92.88 o 
  -9   8   3       16.22       78.81    440.85 o 
  -8   8   3      459.52      460.19    114.36 o 
  -7   8   3        1.05      -17.96     77.26 o 
  -6   8   3      277.63      301.75     75.80 o 
  -5   8   3      320.00      362.77     74.62 o 
  -4   8   3      486.54      501.44     76.40 o 
  -3   8   3      517.12      492.70     64.41 o 
  -2   8   3      167.40      292.14     69.97 o 
  -1   8   3     1554.02     1676.83    100.27 o 
   0   8   3     2327.28     2183.01    160.02 o 
   1   8   3     4800.37     4824.72    176.63 o 
   2   8   3     3922.54     3812.21    126.84 o 
   3   8   3       64.94       19.03     66.87 o 
   4   8   3      993.21     1084.22     83.71 o 
   5   8   3      580.92      503.71    100.66 o 
   6   8   3      924.20      891.77    111.04 o 
   7   8   3       12.50       37.02     87.00 o 
   8   8   3       60.71       47.24     98.75 o 
  -8   9   3       49.55       30.15    137.00 o 
  -7   9   3       57.53      131.04     83.49 o 
  -6   9   3      674.92      662.72     83.48 o 
  -5   9   3       69.03        9.98     88.88 o 
  -4   9   3       54.60       -1.24     65.22 o 
  -3   9   3      408.93      362.53     84.23 o 
  -2   9   3      183.42       56.64    104.50 o 
  -1   9   3     2501.61     2715.11    126.32 o 
   0   9   3     3100.25     3404.13    197.68 o 
   1   9   3        1.21        9.89     80.73 o 
   2   9   3     2126.83     1943.84    103.42 o 
   3   9   3      506.08      571.88    120.17 o 
   4   9   3     1077.88     1170.00    141.44 o 
   5   9   3      121.96       23.06     98.80 o 
   6   9   3      210.58      152.55     75.44 o 
   7   9   3        7.82        4.90     96.14 o 
   8   9   3       85.26       -3.28    125.95 o 
  -8  10   3      113.30      284.10    139.41 o 
  -7  10   3      444.83      383.44     88.08 o 
  -6  10   3      256.85      233.53     76.66 o 
  -5  10   3      159.03      168.71     77.67 o 
  -4  10   3      105.93      184.93     82.22 o 
  -3  10   3      313.22      328.52     84.12 o 
  -2  10   3      305.18      244.67    131.07 o 
  -1  10   3      587.49      502.79     87.97 o 
   0  10   3      512.78      504.94    105.32 o 
   1  10   3     2685.75     2697.78    156.11 o 
   2  10   3      135.53      136.46     77.00 o 
   3  10   3      230.77      169.92     83.53 o 
   4  10   3      172.05       48.17     97.22 o 
   5  10   3      264.16      136.49    191.01 o 
   6  10   3       92.16      236.15    105.50 o 
   7  10   3        7.17      -98.66    107.05 o 
   8  10   3       12.27      120.28    137.77 o 
  -8  11   3        0.82     -212.58    212.58 o 
  -7  11   3       95.88      119.21    153.75 o 
  -6  11   3        1.79        8.52     93.70 o 
  -5  11   3      836.99      917.83    147.74 o 
  -4  11   3      916.65     1119.15    116.21 o 
  -3  11   3      663.33      845.27    107.04 o 
  -2  11   3        2.69       73.54     86.28 o 
  -1  11   3     2296.55     2295.41    137.92 o 
   0  11   3      133.60      135.46    102.65 o 
   1  11   3     1210.24     1437.01    218.46 o 
   2  11   3     1170.78     1255.65    108.40 o 
   3  11   3     2063.48     2066.85    123.28 o 
   4  11   3      224.50      307.86    100.85 o 
   5  11   3      428.13      333.37    108.00 o 
   6  11   3       85.42       93.65    101.02 o 
   7  11   3      185.29      132.32    134.14 o 
  -8  12   3      144.26      347.50    251.02 o 
  -7  12   3        6.51        0.00    203.95 o 
  -6  12   3      482.30      432.47    108.64 o 
  -5  12   3        8.05      -46.61    120.26 o 
  -4  12   3       83.02       34.70     90.49 o 
  -3  12   3      549.77      592.37    106.05 o 
  -2  12   3      542.12      439.93    105.98 o 
  -1  12   3      434.80      339.59    102.48 o 
   0  12   3     5123.40     4792.18    222.32 o 
   1  12   3        2.75       34.13    161.59 o 
   2  12   3     2055.34     2127.36    133.69 o 
   3  12   3      156.97      100.32    100.91 o 
   4  12   3       48.41       32.24     91.77 o 
   5  12   3        1.63       14.55    113.38 o 
   6  12   3      125.27      212.08    117.39 o 
   7  12   3        6.88       23.53    117.46 o 
  -7  13   3       30.23     -225.92    233.76 o 
  -6  13   3      260.10      282.70    153.16 o 
  -5  13   3      168.70      227.54     85.47 o 
  -4  13   3       50.31       -1.43    111.09 o 
  -3  13   3      345.58      257.82    111.92 o 
  -2  13   3       58.53       25.92     93.64 o 
  -1  13   3      191.99      151.33    101.22 o 
   0  13   3      295.16      344.38    127.90 o 
   1  13   3      295.25      239.92     97.67 o 
   2  13   3       71.64      165.87     90.53 o 
   3  13   3     2424.33     2389.01    170.31 o 
   4  13   3       26.02       54.33    136.88 o 
   5  13   3        6.28       35.69    113.12 o 
   6  13   3      336.69      332.98    291.42 o 
   7  13   3        2.53      445.00    140.18 o 
  -7  14   3      123.59      -94.13    226.70 o 
  -6  14   3        3.75     -113.36    113.36 o 
  -5  14   3      328.92      602.84    107.54 o 
  -4  14   3       10.51      -45.93     90.72 o 
  -3  14   3      710.04      731.19    110.56 o 
  -2  14   3        8.05      -31.42     96.15 o 
  -1  14   3      269.41      163.30    105.48 o 
   0  14   3       62.65     -118.69    118.69 o 
   1  14   3      109.49       88.21    110.11 o 
   2  14   3      114.76      164.28     92.67 o 
   3  14   3       55.24       43.17    102.58 o 
   4  14   3       57.76       78.39    102.86 o 
   5  14   3      441.17      502.26    132.80 o 
   6  14   3       13.60      172.35    122.77 o 
  -6  15   3       69.33      491.84    237.68 o 
  -5  15   3      186.49      240.72     98.18 o 
  -4  15   3        3.90      -95.34     95.34 o 
  -3  15   3     1699.14     1419.84    131.36 o 
  -2  15   3        8.28      -50.42     89.10 o 
  -1  15   3      610.88      520.26    108.35 o 
   0  15   3       57.59       76.44    121.72 o 
   1  15   3       88.73      131.67     88.23 o 
   2  15   3     1240.50     1111.84    138.51 o 
   3  15   3      385.50      432.81    117.42 o 
   4  15   3      302.33      393.98    127.19 o 
   5  15   3       56.11      141.41    131.16 o 
   6  15   3      212.79      341.81    145.66 o 
  -6  16   3      139.32      163.95    218.86 o 
  -5  16   3        0.57      -28.34    107.32 o 
  -4  16   3      229.69      315.48    113.12 o 
  -3  16   3        8.86      236.24    100.60 o 
  -2  16   3      393.61      494.16    129.42 o 
  -1  16   3        0.17      -46.59     94.19 o 
   0  16   3      944.65      803.31    135.34 o 
   1  16   3      145.30      132.24     96.80 o 
   2  16   3      189.83      181.22    110.57 o 
   3  16   3       97.87      161.56    115.24 o 
   4  16   3      650.99      748.64    184.73 o 
   5  16   3       85.71       78.36    135.88 o 
   6  16   3      183.01      220.49    149.26 o 
  -5  17   3       41.80       64.39    133.33 o 
  -4  17   3       26.92      -76.00    104.18 o 
  -3  17   3      185.70      166.48    110.77 o 
  -2  17   3       42.23      171.51    101.02 o 
  -1  17   3      662.82      968.64    127.50 o 
   0  17   3       83.60      123.73    103.34 o 
   1  17   3       98.72       77.89    118.98 o 
   2  17   3        0.36     -107.49    232.58 o 
   3  17   3      300.99      227.80    121.93 o 
   4  17   3        5.96       59.08    132.53 o 
   5  17   3       20.10     -151.98    243.96 o 
  -5  18   3        6.58      189.05    230.62 o 
  -4  18   3        7.78      -18.14    167.86 o 
  -3  18   3      251.43      301.35    110.78 o 
  -2  18   3       15.08       21.82    108.75 o 
  -1  18   3      181.88      299.43    110.80 o 
   0  18   3      129.38      191.70    106.80 o 
   1  18   3       63.85      187.39    198.85 o 
   2  18   3        4.79       29.82    116.47 o 
   3  18   3       89.69      121.25    120.16 o 
   4  18   3       59.71     -110.68    143.18 o 
  -4  19   3        0.89       21.53    152.45 o 
  -3  19   3      164.50      202.57    159.52 o 
  -2  19   3       63.24      180.84    163.34 o 
  -1  19   3       33.33      155.75    108.20 o 
   0  19   3        1.76      200.67    295.79 o 
   1  19   3        3.81      162.22    123.34 o 
   2  19   3      227.35      266.90    135.66 o 
   3  19   3       73.94      112.43    126.50 o 
   4  19   3      121.30       46.37    163.18 o 
  -3  20   3       71.38       13.48    128.47 o 
  -2  20   3        0.78       26.52    133.71 o 
  -1  20   3      158.03      196.25    128.72 o 
   0  20   3      192.47      383.96    119.65 o 
   1  20   3      222.88       28.38    127.70 o 
   2  20   3      264.87      465.58    147.97 o 
   3  20   3       18.66      -18.31    143.96 o 
  -1  21   3      117.75      313.02    141.84 o 
   0  21   3       12.22      147.46    128.50 o 
   1  21   3       66.84      435.11    312.59 o 
  -8   0   4       26.16       24.96    214.15 o 
  -6   0   4     2097.96     2004.72    134.31 o 
  -4   0   4     1805.47     2026.63    101.30 o 
  -2   0   4    23550.30    23279.24    392.43 o 
   0   0   4    46916.03    46590.76    714.14 o 
   2   0   4    21352.16    22050.54    438.89 o 
   4   0   4      953.31     1005.25     69.23 o 
   6   0   4       56.78      -14.38     75.98 o 
   8   0   4        3.58       29.81    118.45 o 
  -9   1   4      109.46       91.34    125.43 o 
  -8   1   4        9.09       -8.03     68.28 o 
  -7   1   4      144.53       37.91     81.86 o 
  -6   1   4        0.54      -57.39     57.39 o 
  -5   1   4     1473.77     1576.91     77.63 o 
  -4   1   4     2969.83     2835.08     83.05 o 
  -3   1   4      176.53      209.01     35.74 o 
  -2   1   4    16636.09    16994.68    192.56 o 
  -1   1   4    12693.19    12986.69    200.42 o 
   0   1   4    19419.70    20163.33    237.51 o 
   1   1   4     3078.84     3323.25     73.59 o 
   2   1   4     9931.51    10582.25    156.34 o 
   3   1   4     1007.98      937.03     41.49 o 
   4   1   4      121.07      101.77     40.83 o 
   5   1   4     1611.73     1546.54     77.68 o 
   6   1   4        4.45       75.84     55.65 o 
   7   1   4        3.06       16.26     75.98 o 
   8   1   4      304.57      288.91     95.65 o 
   9   1   4      135.85      -26.46    101.59 o 
  -9   2   4       20.57       42.43     98.19 o 
  -8   2   4       26.86       28.77     69.38 o 
  -7   2   4       23.68       90.10     63.78 o 
  -6   2   4        0.99        6.81     60.38 o 
  -5   2   4      795.50      800.79     66.36 o 
  -4   2   4     1184.22     1250.96     52.22 o 
  -3   2   4     3024.60     2877.56     64.13 o 
  -2   2   4     3160.34     3285.57     73.30 o 
  -1   2   4    32525.04    31217.62    333.27 o 
   0   2   4       20.99      -30.58     30.58 o 
   1   2   4      988.08     1111.49     58.54 o 
   2   2   4     1658.16     1681.23     60.23 o 
   3   2   4     1557.88     1457.71     52.00 o 
   4   2   4       27.96       27.05     38.92 o 
   5   2   4      265.20      299.66     58.58 o 
   6   2   4      164.35      162.03     65.49 o 
   7   2   4      165.87      274.08     72.99 o 
   8   2   4       76.70      -26.38     88.41 o 
   9   2   4        2.36       -2.64    122.76 o 
  -9   3   4       30.37      190.07     97.34 o 
  -8   3   4      172.87      200.69     68.58 o 
  -7   3   4        3.46       39.25     60.59 o 
  -6   3   4      101.17       73.08     61.20 o 
  -5   3   4      141.63      104.51     52.04 o 
  -4   3   4      722.48      626.26     45.57 o 
  -3   3   4       40.01       21.09     33.25 o 
  -2   3   4     1855.28     1977.94     59.97 o 
  -1   3   4     5808.32     6435.88     98.14 o 
   0   3   4     6425.76     6600.15    218.41 o 
   1   3   4     2522.22     2792.20     84.28 o 
   2   3   4      135.79      183.97     46.94 o 
   3   3   4      362.47      362.01     38.28 o 
   4   3   4     1996.45     1960.14     64.77 o 
   5   3   4      541.09      486.55     62.69 o 
   6   3   4      630.05      564.07     78.04 o 
   7   3   4      164.93       76.68     69.73 o 
   8   3   4      387.37      358.05    106.39 o 
   9   3   4       36.46      153.75    110.92 o 
  -9   4   4       15.12      183.39     99.06 o 
  -8   4   4        0.49        6.81     82.41 o 
  -7   4   4        3.70       20.63     61.69 o 
  -6   4   4      929.77      875.27     78.28 o 
  -5   4   4       29.62       24.69     52.71 o 
  -4   4   4       18.32       -4.92     40.95 o 
  -3   4   4     1000.28     1013.72     49.85 o 
  -2   4   4     6089.47     6411.83    104.85 o 
  -1   4   4       23.30       51.58     39.90 o 
   0   4   4      146.07      181.33     54.15 o 
   1   4   4      958.08      958.58     84.50 o 
   2   4   4     5329.15     5098.73    126.56 o 
   3   4   4      582.25      525.99     44.08 o 
   4   4   4      189.52      202.73     49.07 o 
   5   4   4      160.29        6.09     78.12 o 
   6   4   4      923.17      991.75     87.57 o 
   7   4   4      155.72      110.94     67.42 o 
   8   4   4       24.61      -24.13     84.04 o 
   9   4   4       51.94      303.88    116.73 o 
  -9   5   4      103.24      309.02    134.59 o 
  -8   5   4        3.93      -10.91    103.74 o 
  -7   5   4       38.03        6.16     60.23 o 
  -6   5   4       19.49      -13.03     54.13 o 
  -5   5   4     2620.12     2543.58    105.62 o 
  -4   5   4     1797.99     1721.57     67.38 o 
  -3   5   4      261.24      208.12     44.17 o 
  -2   5   4      206.38      257.69     40.20 o 
  -1   5   4    14320.83    13854.03    323.13 o 
   0   5   4     1599.16     1593.64     89.93 o 
   1   5   4     1827.23     1624.25     64.44 o 
   2   5   4       84.31       12.79     37.22 o 
   3   5   4     1120.67     1214.00     69.48 o 
   4   5   4        0.42      -36.87     54.35 o 
   5   5   4     1607.39     1667.70    174.14 o 
   6   5   4       66.24      176.81     78.67 o 
   7   5   4      183.47      284.62     91.70 o 
   8   5   4        0.12       65.24     96.49 o 
  -9   6   4       28.16       54.35    127.55 o 
  -8   6   4       23.44      127.05    100.30 o 
  -7   6   4        9.45      -39.48     89.02 o 
  -6   6   4      223.04      223.18     71.59 o 
  -5   6   4        2.47       89.28     63.46 o 
  -4   6   4        9.82       53.78     84.70 o 
  -3   6   4     3576.00     3655.78     88.51 o 
  -2   6   4     7673.01     7809.96    165.37 o 
  -1   6   4    14800.98    14926.21    226.67 o 
   0   6   4     3349.83     3677.08    112.52 o 
   1   6   4        9.68      -55.33     55.33 o 
   2   6   4     1210.61     1179.18     65.29 o 
   3   6   4      339.71      304.35     57.54 o 
   4   6   4      480.93      550.18    169.04 o 
   5   6   4       37.81       59.82     79.03 o 
   6   6   4      113.37      156.38     79.03 o 
   7   6   4      329.57      224.39     93.81 o 
   8   6   4       61.50      258.03    105.88 o 
  -9   7   4       19.89      639.07    135.58 o 
  -8   7   4      239.08      545.98    118.58 o 
  -7   7   4       29.30       22.27     97.36 o 
  -6   7   4       26.57       93.17     68.23 o 
  -5   7   4       24.17      -62.61     62.61 o 
  -4   7   4      206.99      213.34     63.54 o 
  -3   7   4      535.37      543.19     60.23 o 
  -2   7   4       16.59       -1.21     46.02 o 
  -1   7   4       78.94       58.48     64.98 o 
   0   7   4     7041.30     7059.47    200.35 o 
   1   7   4     1392.53     1431.17    100.93 o 
   2   7   4      544.43      574.02     63.17 o 
   3   7   4      697.29      596.61     65.37 o 
   4   7   4      538.56      588.09     94.46 o 
   5   7   4       99.24       16.66    119.63 o 
   6   7   4       38.26      110.14     81.50 o 
   7   7   4       23.92       33.07    134.53 o 
   8   7   4      618.40      638.75    118.67 o 
  -9   8   4        6.48      124.27    159.63 o 
  -8   8   4        3.43      155.27    110.75 o 
  -7   8   4        2.89       57.03     96.05 o 
  -6   8   4      579.26      569.24     78.29 o 
  -5   8   4       26.52       41.83     67.59 o 
  -4   8   4       30.76       74.27     71.70 o 
  -3   8   4      471.00      429.30     64.03 o 
  -2   8   4       89.73      145.11     69.72 o 
  -1   8   4     3415.77     3478.58    129.85 o 
   0   8   4       41.21        5.88     72.24 o 
   1   8   4     1294.17     1404.11    108.98 o 
   2   8   4     3311.93     3363.84    117.77 o 
   3   8   4     1122.82     1046.29     85.93 o 
   4   8   4       65.91       54.52     83.99 o 
   5   8   4      143.33      114.86     82.09 o 
   6   8   4       76.63      169.13     81.51 o 
   7   8   4      195.12      212.31     96.90 o 
   8   8   4        5.58      -45.76    129.82 o 
  -8   9   4       12.80      194.46    109.93 o 
  -7   9   4        2.54       94.29     99.66 o 
  -6   9   4       90.11      120.76     80.40 o 
  -5   9   4     1252.94     1371.81     95.23 o 
  -4   9   4       33.38       -8.03     62.00 o 
  -3   9   4      691.25      689.31     73.77 o 
  -2   9   4     1569.55     1656.28    105.75 o 
  -1   9   4     3856.91     3875.92    142.73 o 
   0   9   4     1067.22     1045.79    186.69 o 
   1   9   4     1615.07     1468.22    115.60 o 
   2   9   4      301.92      294.54     72.97 o 
   3   9   4      771.92      788.06    113.42 o 
   4   9   4      724.66      702.76    119.81 o 
   5   9   4     1264.93     1409.35    111.42 o 
   6   9   4      129.33      207.85     89.77 o 
   7   9   4       11.54      -20.66     92.07 o 
   8   9   4        2.02       93.83    137.67 o 
  -8  10   4       31.70      217.88    117.60 o 
  -7  10   4       21.41       81.51    107.08 o 
  -6  10   4      752.41      835.15    111.68 o 
  -5  10   4        0.57      -13.01     70.80 o 
  -4  10   4      284.65      450.98    155.85 o 
  -3  10   4      377.64      513.55     87.70 o 
  -2  10   4     5138.04     4820.75    209.94 o 
  -1  10   4      545.07      602.75     91.35 o 
   0  10   4      783.52      899.44    131.39 o 
   1  10   4       39.01      -54.98     87.85 o 
   2  10   4     3087.48     2897.33    129.23 o 
   3  10   4      942.46     1045.79    132.01 o 
   4  10   4     1180.72     1051.77    139.40 o 
   5  10   4      240.66      107.90    104.32 o 
   6  10   4      447.18      377.01    111.58 o 
   7  10   4        7.30      -34.56    113.95 o 
   8  10   4       28.06      129.68    196.11 o 
  -8  11   4      104.52      176.43    189.05 o 
  -7  11   4       12.58       -7.42    113.44 o 
  -6  11   4        0.53       -9.24     77.86 o 
  -5  11   4      212.32      288.45     99.36 o 
  -4  11   4      167.37      244.35    103.53 o 
  -3  11   4      417.93      347.81     94.73 o 
  -2  11   4      841.27      920.82    104.53 o 
  -1  11   4     2001.81     2209.38    153.19 o 
   0  11   4     1522.21     1661.89    147.65 o 
   1  11   4     2714.74     2855.58    167.47 o 
   2  11   4      745.71      829.25     96.79 o 
   3  11   4      969.23      939.83    129.06 o 
   4  11   4     1763.06     1800.81    148.00 o 
   5  11   4        1.89      160.02    104.04 o 
   6  11   4        1.19      126.42    106.07 o 
   7  11   4        0.54      220.78    116.49 o 
  -8  12   4       18.33      640.10    279.26 o 
  -7  12   4      107.84       92.52    227.49 o 
  -6  12   4       13.01       88.85    142.51 o 
  -5  12   4       76.99      -17.02    104.31 o 
  -4  12   4       20.33       22.40     86.94 o 
  -3  12   4       24.22       -2.43     90.13 o 
  -2  12   4       99.74      122.67     95.33 o 
  -1  12   4      365.19      251.94    104.02 o 
   0  12   4        0.53       82.20    112.96 o 
   1  12   4      747.55      876.32    189.05 o 
   2  12   4      105.94       69.03    149.83 o 
   3  12   4     2413.21     2483.93    173.57 o 
   4  12   4        2.46       27.81     96.01 o 
   5  12   4       30.79       90.34    105.21 o 
   6  12   4        9.82       16.37    113.54 o 
   7  12   4       89.74      373.92    126.88 o 
  -7  13   4       15.78       -5.14    244.74 o 
  -6  13   4       18.23     -137.17    176.10 o 
  -5  13   4      974.63      750.10    107.42 o 
  -4  13   4      152.06      385.70    109.93 o 
  -3  13   4        2.24      -22.85     93.24 o 
  -2  13   4      202.82       20.73     96.87 o 
  -1  13   4      353.82      340.29    106.63 o 
   0  13   4     1550.66     1469.80    158.34 o 
   1  13   4     2307.13     2453.02    143.14 o 
   2  13   4      177.00      176.50    190.22 o 
   3  13   4      171.61      344.86    108.98 o 
   4  13   4      795.94      819.26    121.93 o 
   5  13   4      222.96      414.10    121.71 o 
   6  13   4       51.42      116.05    128.16 o 
   7  13   4       38.59      238.53    142.72 o 
  -7  14   4        3.87      -49.42    252.59 o 
  -6  14   4      255.20      142.58    148.34 o 
  -5  14   4       24.40      -73.13     94.01 o 
  -4  14   4       42.71       72.07     95.46 o 
  -3  14   4       44.77       71.44     90.18 o 
  -2  14   4     4370.99     4496.39    194.00 o 
  -1  14   4       54.75      -26.53     96.03 o 
   0  14   4      219.69      252.92    119.43 o 
   1  14   4      225.65      370.44    123.92 o 
   2  14   4     1263.50     1138.06    196.50 o 
   3  14   4       68.12      128.11    154.93 o 
   4  14   4        0.51       56.29    103.28 o 
   5  14   4       12.85      269.38    122.23 o 
   6  14   4      136.64      -96.85    133.35 o 
  -6  15   4       33.96      -28.10    151.47 o 
  -5  15   4      524.84      893.83    138.57 o 
  -4  15   4        4.08      140.87    131.57 o 
  -3  15   4      375.13      414.37    103.55 o 
  -2  15   4      106.20      200.73     98.27 o 
  -1  15   4      322.02      516.98    108.51 o 
   0  15   4      261.13      365.41    105.71 o 
   1  15   4      367.20      410.68     95.46 o 
   2  15   4        5.49       42.47    163.16 o 
   3  15   4      296.99      178.99    109.96 o 
   4  15   4      687.12      522.53    125.06 o 
   5  15   4      108.04      145.95    126.93 o 
   6  15   4        2.08      -38.75    139.24 o 
  -6  16   4        0.67      160.81    254.94 o 
  -5  16   4        5.13      228.69    164.65 o 
  -4  16   4        7.14      220.06    109.76 o 
  -3  16   4       58.17      125.51     98.76 o 
  -2  16   4      134.35      -89.72     93.18 o 
  -1  16   4      290.42      245.24    102.17 o 
   0  16   4        8.22       67.40     94.98 o 
   1  16   4       74.04      155.54    115.01 o 
   2  16   4       12.68      -97.21    172.97 o 
   3  16   4      119.34      138.64    108.20 o 
   4  16   4       23.56      210.45    133.19 o 
   5  16   4      141.86       90.66    436.93 o 
  -5  17   4       99.19       72.19    161.14 o 
  -4  17   4       48.93       26.44    105.97 o 
  -3  17   4        0.33      -10.32    105.59 o 
  -2  17   4       21.16       84.55    106.47 o 
  -1  17   4       36.31      -17.14    153.30 o 
   0  17   4      568.56      683.15    163.47 o 
   1  17   4      137.15      190.40    124.72 o 
   2  17   4      125.21      -27.13    145.51 o 
   3  17   4        4.84      -47.87    114.72 o 
   4  17   4      261.88      244.53    133.63 o 
   5  17   4       13.90      -27.77    147.27 o 
  -5  18   4       59.99     -176.32    176.32 o 
  -4  18   4       12.36      -36.34    141.01 o 
  -3  18   4      226.41      185.73    115.03 o 
  -2  18   4      722.64      768.74    126.54 o 
  -1  18   4       62.58      202.06    108.31 o 
   0  18   4      138.73      217.85    113.20 o 
   1  18   4        0.65      -44.35    149.83 o 
   2  18   4      196.14      -23.91    117.76 o 
   3  18   4      108.70      255.72    177.67 o 
   4  18   4        2.12     -133.38    137.51 o 
  -4  19   4       15.05      122.15    498.11 o 
  -3  19   4        2.26      -48.72    116.49 o 
  -2  19   4        3.24      259.23    155.03 o 
  -1  19   4      581.03      523.21    128.87 o 
   0  19   4       32.93      -10.89    123.90 o 
   1  19   4      332.92      285.53    162.38 o 
   2  19   4       55.18     -132.54    175.71 o 
   3  19   4       23.42      262.65    141.59 o 
  -3  20   4       13.08       -5.43    129.57 o 
  -2  20   4      157.26      134.56    121.44 o 
  -1  20   4        1.50      209.10    125.68 o 
   0  20   4       17.90      149.91    161.43 o 
   1  20   4      248.42      497.93    279.33 o 
   2  20   4      254.65      241.30    141.59 o 
  -1  21   4        4.78      200.78    142.64 o 
   0  21   4      176.01      186.99    131.34 o 
  -9   0   5      253.25      525.57    198.46 o 
  -7   0   5      688.77      466.59    100.12 o 
  -5   0   5     2022.44     2001.29    116.12 o 
  -3   0   5     7054.37     7293.23    215.72 o 
  -1   0   5      452.32      483.46    144.73 o 
   1   0   5     2549.60     2406.54     91.03 o 
   3   0   5     2219.52     2262.05     81.15 o 
   5   0   5      132.22      194.14     74.83 o 
   7   0   5      909.29      753.05    145.90 o 
   9   0   5      211.69      370.25    169.44 o 
  -9   1   5       19.45      228.10    123.81 o 
  -8   1   5      333.43      543.39     98.68 o 
  -7   1   5      245.31      294.57     66.57 o 
  -6   1   5     1609.33     1591.47     92.24 o 
  -5   1   5       10.04       -5.47     49.45 o 
  -4   1   5     4309.65     4372.15    100.42 o 
  -3   1   5       48.98       10.13     30.89 o 
  -2   1   5     1993.24     2090.36     50.45 o 
  -1   1   5      983.16     1081.53     48.41 o 
   0   1   5      660.05      655.22     37.80 o 
   1   1   5    10410.16    10658.04    155.11 o 
   2   1   5     1953.01     1978.10     65.23 o 
   3   1   5     4676.01     4881.30     92.19 o 
   4   1   5      501.03      497.26     44.38 o 
   5   1   5      758.32      762.30     63.96 o 
   6   1   5      586.51      546.65     75.69 o 
   7   1   5      453.59      419.29     94.49 o 
   8   1   5      100.38       74.95     94.36 o 
   9   1   5       72.59       -5.53    109.78 o 
  -9   2   5       11.58       29.50    123.97 o 
  -8   2   5       20.55      126.49     89.23 o 
  -7   2   5        0.04       50.61     63.84 o 
  -6   2   5      951.15      844.03     76.33 o 
  -5   2   5      557.35      582.64     62.86 o 
  -4   2   5     1462.88     1465.07     62.62 o 
  -3   2   5      260.72      282.37     33.66 o 
  -2   2   5     9711.38     9837.50    132.72 o 
  -1   2   5       43.16       96.72     31.12 o 
   0   2   5     2902.82     2855.68     96.92 o 
   1   2   5        0.48      -30.94     59.08 o 
   2   2   5       47.52      -16.23     35.90 o 
   3   2   5      117.37      143.05     38.17 o 
   4   2   5     1070.99     1078.84     58.34 o 
   5   2   5      123.95      117.49     74.55 o 
   6   2   5       27.60       12.59     61.36 o 
   7   2   5        0.17       21.96     79.87 o 
   8   2   5      132.77       -0.78     90.97 o 
   9   2   5        4.77      -58.89    109.66 o 
  -9   3   5        5.69       35.84    129.43 o 
  -8   3   5       82.69      213.34     89.51 o 
  -7   3   5      314.45      373.00     67.94 o 
  -6   3   5      395.76      404.97     64.52 o 
  -5   3   5      354.16      345.80     58.37 o 
  -4   3   5     3365.59     3252.76     80.79 o 
  -3   3   5    10673.90    10575.32    228.78 o 
  -2   3   5     1133.52     1170.11     44.78 o 
  -1   3   5     1546.42     1598.63     51.40 o 
   0   3   5       22.72       30.45     73.71 o 
   1   3   5      216.56      330.28     46.96 o 
   2   3   5      457.98      501.37     45.85 o 
   3   3   5      150.59      157.53     50.35 o 
   4   3   5        8.34       35.87     44.42 o 
   5   3   5     3112.07     3098.66    153.35 o 
   6   3   5        3.12      -72.93     72.93 o 
   7   3   5     1209.50     1192.52    194.54 o 
   8   3   5       50.77      151.16     98.35 o 
  -9   4   5      119.10      253.44    128.16 o 
  -8   4   5       11.98      212.09     87.50 o 
  -7   4   5      268.54      292.36     66.68 o 
  -6   4   5       17.42        9.90     62.39 o 
  -5   4   5     2895.68     2949.39    105.46 o 
  -4   4   5     7183.56     6742.51    138.48 o 
  -3   4   5     7749.90     8026.72    126.37 o 
  -2   4   5       55.45       58.51     35.70 o 
  -1   4   5      806.66      828.63     47.31 o 
   0   4   5       34.50      -36.82     51.85 o 
   1   4   5      516.49      483.73     53.12 o 
   2   4   5      218.53      226.13     66.88 o 
   3   4   5       15.96      -34.79     34.79 o 
   4   4   5       23.86       17.56     57.26 o 
   5   4   5       92.51      139.00     80.38 o 
   6   4   5       35.36      183.92     80.96 o 
   7   4   5      847.29      725.89    140.81 o 
   8   4   5        0.77      -25.33     90.21 o 
  -9   5   5        3.79       76.00    128.35 o 
  -8   5   5       92.03      164.07    103.92 o 
  -7   5   5        0.21      -46.73     87.37 o 
  -6   5   5     1131.64     1165.07     89.01 o 
  -5   5   5       35.92       83.84     60.74 o 
  -4   5   5     1113.94     1106.77     61.22 o 
  -3   5   5     1585.42     1614.88     62.90 o 
  -2   5   5    11991.31    12701.78    172.58 o 
  -1   5   5        4.17       -5.46     39.07 o 
   0   5   5      197.10      230.67     50.78 o 
   1   5   5        1.53       13.55     47.55 o 
   2   5   5      808.85      762.00     69.44 o 
   3   5   5      126.63      112.80     45.40 o 
   4   5   5       12.05      -17.75     56.82 o 
   5   5   5      180.43      172.29     81.51 o 
   6   5   5      944.99      899.21    104.24 o 
   7   5   5      423.88      450.54    101.95 o 
   8   5   5      107.22      194.77     95.65 o 
  -9   6   5       18.61       86.62    205.91 o 
  -8   6   5       17.72       72.51    103.78 o 
  -7   6   5       40.60      180.73    108.61 o 
  -6   6   5      368.74      443.53    105.73 o 
  -5   6   5     1082.50     1268.59     86.59 o 
  -4   6   5       66.70       41.40     47.46 o 
  -3   6   5      445.63      375.35     49.16 o 
  -2   6   5      242.06      285.66     44.21 o 
  -1   6   5     2112.30     2206.88     68.87 o 
   0   6   5     5622.86     5896.59    152.16 o 
   1   6   5     2491.10     2522.37    102.15 o 
   2   6   5      699.99      680.37     49.38 o 
   3   6   5      388.61      401.93     58.02 o 
   4   6   5      757.68      725.29     94.85 o 
   5   6   5       36.36       52.86     80.53 o 
   6   6   5      180.44      272.65     86.52 o 
   7   6   5       81.56      201.83     91.14 o 
   8   6   5        7.35      -47.44     95.23 o 
  -9   7   5       39.22      253.49    146.04 o 
  -8   7   5       39.66       73.90    135.20 o 
  -7   7   5      554.90      654.92    108.51 o 
  -6   7   5        0.48       32.22     68.11 o 
  -5   7   5       50.03      -25.54     62.77 o 
  -4   7   5      323.75      327.59     66.45 o 
  -3   7   5     3545.83     3438.41    102.11 o 
  -2   7   5        0.27        1.68     43.40 o 
  -1   7   5      134.39       75.67     56.15 o 
   0   7   5      387.99      439.50     76.41 o 
   1   7   5      146.15      140.67     67.93 o 
   2   7   5      374.45      302.82     60.07 o 
   3   7   5      458.73      513.17     89.72 o 
   4   7   5        7.37       -8.11     76.79 o 
   5   7   5     1574.20     1458.37    126.14 o 
   6   7   5      166.68      192.19     86.53 o 
   7   7   5      723.33      682.80    109.62 o 
   8   7   5       21.29       49.70    100.17 o 
  -9   8   5       80.86        1.52    149.44 o 
  -8   8   5       21.77       56.01    111.04 o 
  -7   8   5        1.44        1.22     93.72 o 
  -6   8   5      286.84      201.32     71.56 o 
  -5   8   5     1205.60     1190.43     87.73 o 
  -4   8   5     1638.90     1650.94     97.31 o 
  -3   8   5     3484.24     3671.69    115.78 o 
  -2   8   5       36.62       -9.16     52.55 o 
  -1   8   5      111.68      170.97     71.10 o 
   0   8   5     3062.73     3139.95    144.61 o 
   1   8   5      419.24      412.72     86.82 o 
   2   8   5      605.84      632.14     69.92 o 
   3   8   5      895.86      972.41     85.09 o 
   4   8   5      158.22      199.21     88.93 o 
   5   8   5       79.96      -10.35     76.70 o 
   6   8   5      184.37      151.86     87.38 o 
   7   8   5       44.86      -63.90     87.11 o 
   8   8   5      109.53      255.63    114.57 o 
  -8   9   5        5.71      -41.63    135.72 o 
  -7   9   5        1.62      141.11    100.13 o 
  -6   9   5      497.27      566.95    100.86 o 
  -5   9   5      115.82       25.97     68.47 o 
  -4   9   5     1238.12     1287.44    103.15 o 
  -3   9   5      281.43      246.26     66.00 o 
  -2   9   5     6903.88     6921.69    190.12 o 
  -1   9   5      157.10      175.86     80.02 o 
   0   9   5     1264.58     1371.72    122.76 o 
   1   9   5      499.61      450.62     92.81 o 
   2   9   5     2020.01     2154.26    106.19 o 
   3   9   5       37.67      103.33     92.08 o 
   4   9   5      133.11      206.35    114.23 o 
   5   9   5      136.64      222.95     90.95 o 
   6   9   5      229.50      243.63     91.44 o 
   7   9   5        0.30       48.46     89.85 o 
   8   9   5        5.29      -46.32    113.98 o 
  -8  10   5        3.66     -110.25    115.72 o 
  -7  10   5      158.81       59.86    104.08 o 
  -6  10   5        5.65       38.84     94.63 o 
  -5  10   5      456.14      499.93     81.83 o 
  -4  10   5      446.70      379.80    126.58 o 
  -3  10   5      829.09      950.44    103.12 o 
  -2  10   5       24.58       32.37     85.51 o 
  -1  10   5     1466.64     1302.80    107.73 o 
   0  10   5     1047.30     1003.32    120.60 o 
   1  10   5      674.22      631.14    108.45 o 
   2  10   5      105.20      114.71    172.57 o 
   3  10   5     1932.92     1715.21    205.52 o 
   4  10   5       10.89      -96.40    108.11 o 
   5  10   5      239.41      284.75    114.57 o 
   6  10   5        7.36       -1.37    100.12 o 
   7  10   5      120.02      266.84    207.09 o 
  -8  11   5        9.47        9.44    119.21 o 
  -7  11   5      184.59       76.11    100.40 o 
  -6  11   5       57.90      -68.53     97.18 o 
  -5  11   5       22.96       25.03     76.39 o 
  -4  11   5      434.19      428.32    107.47 o 
  -3  11   5      131.70      219.09     92.72 o 
  -2  11   5      159.30      128.78     93.97 o 
  -1  11   5      764.67     1141.26    121.27 o 
   0  11   5     1415.60     1516.98    144.36 o 
   1  11   5      917.65      871.13    172.18 o 
   2  11   5     3402.20     3306.15    183.77 o 
   3  11   5       22.02       10.38    105.66 o 
   4  11   5       42.00      156.45    115.89 o 
   5  11   5      537.35      523.13    122.52 o 
   6  11   5        8.60      136.05    105.73 o 
   7  11   5      209.08      297.10    135.65 o 
  -8  12   5       12.56     -221.99    221.99 o 
  -7  12   5        3.90     -114.24    154.93 o 
  -6  12   5      514.37      509.43    160.36 o 
  -5  12   5       14.25     -101.54    101.54 o 
  -4  12   5      704.08      910.02    117.24 o 
  -3  12   5        9.60      -56.69     91.17 o 
  -2  12   5        2.31      -84.02     90.91 o 
  -1  12   5       67.57        1.07    142.62 o 
   0  12   5     2387.82     2257.46    164.49 o 
   1  12   5      280.31       51.20    141.98 o 
   2  12   5        0.19      -53.43    102.59 o 
   3  12   5      820.87      740.61    133.58 o 
   4  12   5      292.27      578.68    125.12 o 
   5  12   5       38.67      -36.65    101.18 o 
   6  12   5       52.53      146.97    111.39 o 
   7  12   5       25.69      121.84    131.38 o 
  -7  13   5       86.37       58.23    322.40 o 
  -6  13   5       61.47       47.24    150.36 o 
  -5  13   5      242.22      245.77    137.90 o 
  -4  13   5      597.37      584.38    103.26 o 
  -3  13   5     1131.49     1027.99    115.93 o 
  -2  13   5      362.11      280.10    105.09 o 
  -1  13   5      216.45      250.37    101.21 o 
   0  13   5      551.81      440.55    110.06 o 
   1  13   5      126.91       27.79    117.65 o 
   2  13   5     3407.72     3229.44    289.06 o 
   3  13   5        8.99      -46.84    100.62 o 
   4  13   5        9.85      -41.80    128.25 o 
   5  13   5      178.40      190.69    120.12 o 
   6  13   5       76.50      216.78    170.22 o 
   7  13   5       48.61      128.37    160.42 o 
  -7  14   5       45.98     -177.16    238.07 o 
  -6  14   5       14.00       53.56    149.70 o 
  -5  14   5       75.35       37.17    143.50 o 
  -4  14   5        1.72      105.94     96.22 o 
  -3  14   5      720.64      705.04    163.78 o 
  -2  14   5        0.38       15.72     91.82 o 
  -1  14   5     1069.25     1105.46    127.64 o 
   0  14   5      161.91       97.64     99.84 o 
   1  14   5       92.88       -0.57    103.45 o 
   2  14   5       62.84       76.09     99.84 o 
   3  14   5      743.36      657.73    169.44 o 
   4  14   5       74.85       80.25    107.55 o 
   5  14   5      194.52       92.08    125.03 o 
   6  14   5        0.00      127.51    147.87 o 
  -6  15   5       22.66     -169.71    293.38 o 
  -5  15   5       14.67      241.05    151.95 o 
  -4  15   5      768.02      692.43    118.00 o 
  -3  15   5       16.53      286.71    106.74 o 
  -2  15   5     1517.90     1435.39    178.45 o 
  -1  15   5      463.11      453.97    113.73 o 
   0  15   5       45.72       87.31    102.78 o 
   1  15   5        4.07       48.01    108.97 o 
   2  15   5      177.90      160.56    106.43 o 
   3  15   5       10.32     -126.54    178.07 o 
   4  15   5        2.60      -63.08    106.93 o 
   5  15   5      170.01       75.59    164.34 o 
   6  15   5      240.01      663.05    151.46 o 
  -6  16   5      132.03     -157.34    157.34 o 
  -5  16   5      166.93       91.58    206.31 o 
  -4  16   5      827.87      770.17    123.34 o 
  -3  16   5       29.23      -98.07     98.07 o 
  -2  16   5       11.35       -8.70    104.00 o 
  -1  16   5       51.85      202.78    100.73 o 
   0  16   5      553.28      512.95    114.51 o 
   1  16   5       79.51      229.94    113.30 o 
   2  16   5        2.05        9.05    105.83 o 
   3  16   5        1.62       18.47    110.34 o 
   4  16   5        5.23      -99.98    111.09 o 
   5  16   5       11.94      -29.47    287.89 o 
  -5  17   5       23.50     -176.50    257.69 o 
  -4  17   5      140.44       97.55    172.97 o 
  -3  17   5      211.76      250.93    108.01 o 
  -2  17   5       94.98      191.86    111.39 o 
  -1  17   5      368.09      277.69    140.70 o 
   0  17   5      114.99      199.55    107.03 o 
   1  17   5      127.53      144.64    117.31 o 
   2  17   5       97.74       89.25    115.53 o 
   3  17   5       25.66       33.76    118.84 o 
   4  17   5        4.16       65.92    126.18 o 
   5  17   5      186.41       40.11    401.24 o 
  -5  18   5       31.46      -34.14    208.27 o 
  -4  18   5      100.24       25.53    226.31 o 
  -3  18   5       42.46      181.18    116.50 o 
  -2  18   5      170.38       84.33    112.35 o 
  -1  18   5      350.36      363.02    119.06 o 
   0  18   5      196.73      248.94    113.24 o 
   1  18   5      150.54       -5.24    126.09 o 
   2  18   5        0.38       49.05    113.96 o 
   3  18   5      259.04      129.48    130.90 o 
   4  18   5       14.13      204.55    139.85 o 
  -4  19   5        7.94     -166.73    166.73 o 
  -3  19   5        0.30       -5.56    121.95 o 
  -2  19   5      238.32      203.04    117.69 o 
  -1  19   5       33.20      212.53    119.67 o 
   0  19   5       45.76       28.61    106.04 o 
   1  19   5      101.42      176.62    180.81 o 
   2  19   5      265.25      145.72    124.01 o 
   3  19   5        1.41      -87.52    169.04 o 
  -3  20   5       13.77       19.54    178.82 o 
  -2  20   5       26.52       56.41    159.58 o 
  -1  20   5       22.81       44.11    118.78 o 
   0  20   5       65.15       87.38    126.35 o 
   1  20   5       88.43      216.86    139.68 o 
   2  20   5        3.71        8.77    141.69 o 
  -8   0   6      286.20      236.11    165.51 o 
  -6   0   6      971.65      986.68    103.46 o 
  -4   0   6      458.99      497.18     65.74 o 
  -2   0   6      801.84      681.61     49.88 o 
   0   0   6    11984.57    12419.65    277.95 o 
   2   0   6     5858.62     6056.57    166.00 o 
   4   0   6       19.91      -48.13     79.50 o 
   6   0   6      203.65      393.78    128.65 o 
   8   0   6       40.04      254.94    137.28 o 
  -9   1   6      186.11      308.33    133.39 o 
  -8   1   6       10.29      103.15    171.79 o 
  -7   1   6       13.42      132.87     64.85 o 
  -6   1   6      953.82      969.09     80.50 o 
  -5   1   6      950.57     1052.45     68.50 o 
  -4   1   6     1814.50     1755.12     65.94 o 
  -3   1   6       49.83       24.47     36.93 o 
  -2   1   6     2129.39     2109.64     66.46 o 
  -1   1   6     6827.99     6504.56     90.69 o 
   0   1   6      841.03      953.93     38.94 o 
   1   1   6        0.57      -12.06     34.64 o 
   2   1   6      964.04      851.94     51.61 o 
   3   1   6     7833.31     8025.71    149.53 o 
   4   1   6     1599.97     1616.43     68.05 o 
   5   1   6       12.53       35.40    180.03 o 
   6   1   6        2.74      101.41    264.35 o 
   7   1   6      787.97      742.69    118.06 o 
   8   1   6      121.63      129.05     92.45 o 
  -9   2   6       23.70      211.20    127.90 o 
  -8   2   6        0.21     -112.03    112.03 o 
  -7   2   6     1172.54     1118.25    102.60 o 
  -6   2   6      214.91      227.67     61.45 o 
  -5   2   6       99.97      126.94     53.00 o 
  -4   2   6     2028.85     1973.76     67.08 o 
  -3   2   6      381.10      345.18     34.41 o 
  -2   2   6       83.45       74.98     42.57 o 
  -1   2   6       61.25       31.11     29.22 o 
   0   2   6     1099.39     1180.51     49.07 o 
   1   2   6     1416.77     1495.90     80.28 o 
   2   2   6        2.11       -9.35     38.58 o 
   3   2   6     5852.47     6118.90    127.95 o 
   4   2   6     1050.15     1029.33     59.14 o 
   5   2   6     6358.46     6377.73    219.64 o 
   6   2   6        9.11     -114.58    143.94 o 
   7   2   6       25.88      -54.62     80.42 o 
   8   2   6        6.21       22.88     92.07 o 
  -9   3   6      105.73      214.40    127.99 o 
  -8   3   6       71.29      217.92    125.38 o 
  -7   3   6        0.75       88.82     77.24 o 
  -6   3   6     2735.19     2601.95    103.68 o 
  -5   3   6      316.98      296.20     61.84 o 
  -4   3   6      317.40      295.74     44.52 o 
  -3   3   6      668.74      657.11     47.09 o 
  -2   3   6      539.91      566.56     42.65 o 
  -1   3   6     1834.40     1855.62     54.03 o 
   0   3   6     1462.76     1465.92     56.87 o 
   1   3   6      465.02      572.04     54.27 o 
   2   3   6     1237.10     1151.79     60.47 o 
   3   3   6     2753.79     2811.75     69.06 o 
   4   3   6     4492.34     4614.34    121.42 o 
   5   3   6        8.45     -114.13    114.13 o 
   6   3   6      146.31      142.30    126.69 o 
   7   3   6      471.95      449.37     97.62 o 
   8   3   6       31.96      135.55    103.09 o 
  -9   4   6        5.84     -102.24    148.26 o 
  -8   4   6       52.81      270.99    134.53 o 
  -7   4   6      117.30      233.12     95.96 o 
  -6   4   6       26.62       67.17     68.63 o 
  -5   4   6      101.59      182.86     62.06 o 
  -4   4   6      739.74      762.88     64.36 o 
  -3   4   6     4003.34     4040.07     84.44 o 
  -2   4   6     2148.46     2214.65     60.55 o 
  -1   4   6     2875.79     3023.01     70.70 o 
   0   4   6       69.76       54.64     28.90 o 
   1   4   6      356.32      298.75     50.07 o 
   2   4   6     8444.82     8838.30    182.24 o 
   3   4   6       15.22       10.30     47.21 o 
   4   4   6      238.75      272.54     64.15 o 
   5   4   6      127.89      144.26     85.11 o 
   6   4   6       75.85       78.48     79.87 o 
   7   4   6      301.65      295.32     96.36 o 
   8   4   6       25.89       52.31    104.82 o 
  -9   5   6      165.16      360.95    143.90 o 
  -8   5   6       21.76      115.66    115.54 o 
  -7   5   6        3.14     -101.23    116.49 o 
  -6   5   6       37.90      -67.94     70.08 o 
  -5   5   6     3236.19     3212.34    172.21 o 
  -4   5   6      161.18      134.46     49.04 o 
  -3   5   6      137.76      186.95     43.69 o 
  -2   5   6       61.16      143.60     45.49 o 
  -1   5   6     2529.98     2479.87     69.50 o 
   0   5   6       19.18      -44.00     44.00 o 
   1   5   6        0.64       38.04     46.32 o 
   2   5   6       86.84      108.47     56.25 o 
   3   5   6     7076.29     6898.29    146.82 o 
   4   5   6      116.15       72.14     61.00 o 
   5   5   6       91.84        0.25     76.45 o 
   6   5   6       38.69        4.05     78.55 o 
   7   5   6     1033.30      861.14    116.20 o 
   8   5   6       33.73        5.48    115.31 o 
  -9   6   6       34.66      311.98    148.09 o 
  -8   6   6       43.12      -14.37    124.50 o 
  -7   6   6      837.81      972.23    141.37 o 
  -6   6   6      501.93      327.69    120.32 o 
  -5   6   6      265.13      233.82    114.24 o 
  -4   6   6      653.60      702.73     59.30 o 
  -3   6   6     1656.38     1540.91     65.01 o 
  -2   6   6        7.35       78.81     44.98 o 
  -1   6   6      791.97      946.97     55.27 o 
   0   6   6       45.35       -9.58     50.12 o 
   1   6   6      699.23      761.75     71.04 o 
   2   6   6      122.55       97.57     85.68 o 
   3   6   6     1213.54     1253.18    101.53 o 
   4   6   6     1300.44     1238.54    111.21 o 
   5   6   6     2435.88     2371.12    149.39 o 
   6   6   6        5.27      -83.17     83.17 o 
   7   6   6      124.24      107.64    117.66 o 
   8   6   6        0.88       95.46    104.55 o 
  -9   7   6        2.94      123.32    137.83 o 
  -8   7   6        0.94      -14.87    149.04 o 
  -7   7   6        0.10      -87.40     87.40 o 
  -6   7   6     2229.50     2143.56    135.01 o 
  -5   7   6      151.75      140.40     65.25 o 
  -4   7   6      643.96      693.17     63.91 o 
  -3   7   6        1.89       97.12     48.08 o 
  -2   7   6     6240.06     6501.68    126.26 o 
  -1   7   6      730.35      583.71     79.62 o 
   0   7   6      283.26      290.67     62.61 o 
   1   7   6      115.65       46.43     60.13 o 
   2   7   6     2841.39     2882.79    122.95 o 
   3   7   6       16.17      132.23     81.40 o 
   4   7   6      965.79      845.15    104.06 o 
   5   7   6      146.42      222.50     85.40 o 
   6   7   6        6.93       99.99     84.02 o 
   7   7   6       12.72      -85.39     95.72 o 
   8   7   6      252.82      323.55    173.75 o 
  -8   8   6        2.43      201.44    127.22 o 
  -7   8   6      827.70      982.67    115.22 o 
  -6   8   6        1.41      -33.85     81.58 o 
  -5   8   6        5.33       -3.56     65.96 o 
  -4   8   6     1077.66     1262.58     99.86 o 
  -3   8   6      665.46      688.57     64.85 o 
  -2   8   6      725.21      734.03     59.99 o 
  -1   8   6       34.43       62.56     60.45 o 
   0   8   6      379.23      289.13     63.55 o 
   1   8   6     2647.17     2632.97    139.46 o 
   2   8   6     1524.01     1296.21    123.56 o 
   3   8   6       60.88       11.11     91.16 o 
   4   8   6        9.89      -73.83     73.83 o 
   5   8   6      879.33     1015.70    112.20 o 
   6   8   6        1.60      -38.47     82.92 o 
   7   8   6       21.12      -11.47    100.80 o 
   8   8   6        0.69       94.67    110.51 o 
  -8   9   6       11.42      -75.94    114.85 o 
  -7   9   6       68.56      -41.72    155.16 o 
  -6   9   6       30.56       22.53     88.94 o 
  -5   9   6     1044.82     1033.35     88.92 o 
  -4   9   6       48.07      -39.56     90.92 o 
  -3   9   6        6.66      -23.24     61.27 o 
  -2   9   6     1070.31     1049.09     96.35 o 
  -1   9   6      836.98      817.96     93.39 o 
   0   9   6     1892.34     2037.98    115.87 o 
   1   9   6      396.43      499.91    100.80 o 
   2   9   6        6.44      -31.92     88.58 o 
   3   9   6     3272.94     3469.73    178.41 o 
   4   9   6       32.46      125.42     77.96 o 
   5   9   6      296.95      365.52     92.91 o 
   6   9   6       16.00       47.90     90.75 o 
   7   9   6      636.88      347.87    215.72 o 
  -8  10   6      136.32       14.56    156.32 o 
  -7  10   6       77.46       66.78    106.49 o 
  -6  10   6      116.77      170.04    101.83 o 
  -5  10   6       75.40       78.32     88.83 o 
  -4  10   6        3.55       -8.47     71.13 o 
  -3  10   6      963.21     1041.53    107.56 o 
  -2  10   6     1196.81     1324.65    111.43 o 
  -1  10   6      301.29      211.25     97.20 o 
   0  10   6      262.39      157.74     91.04 o 
   1  10   6       43.05      107.47     98.18 o 
   2  10   6       33.28      -37.56     94.93 o 
   3  10   6       14.77      -60.51    125.90 o 
   4  10   6      398.27      359.81    112.51 o 
   5  10   6      209.91      189.96    102.75 o 
   6  10   6      267.24      307.04     91.08 o 
   7  10   6       40.59      -89.76     89.76 o 
  -8  11   6        6.53     -116.67    116.67 o 
  -7  11   6        5.14     -109.43    109.43 o 
  -6  11   6      616.06      884.21    270.53 o 
  -5  11   6      641.84      649.48    105.42 o 
  -4  11   6      199.37      220.19    102.15 o 
  -3  11   6      188.18       56.82     86.71 o 
  -2  11   6     2556.45     2495.33    140.82 o 
  -1  11   6     1430.47     1566.81    125.13 o 
   0  11   6      463.93      454.65    145.96 o 
   1  11   6     1269.20     1160.07    133.91 o 
   2  11   6      398.77      265.87    105.11 o 
   3  11   6     1382.01     1406.05    140.17 o 
   4  11   6      615.25      441.49    118.95 o 
   5  11   6       39.55      167.41    106.00 o 
   6  11   6       36.12     -104.58    104.58 o 
   7  11   6       45.12      180.42    133.09 o 
  -8  12   6        4.89      -18.04    256.51 o 
  -7  12   6      521.04      520.50    248.03 o 
  -6  12   6       76.46       51.61    100.18 o 
  -5  12   6      143.93      -12.88    197.28 o 
  -4  12   6        3.83       63.00     88.04 o 
  -3  12   6      698.60      812.00    107.35 o 
  -2  12   6       34.79      106.50     94.81 o 
  -1  12   6      481.62      538.74    107.23 o 
   0  12   6      689.74      692.93    110.64 o 
   1  12   6     2174.73     2323.89    165.45 o 
   2  12   6       59.84      135.71    103.72 o 
   3  12   6       37.90       86.69    135.71 o 
   4  12   6      166.78      189.05    108.68 o 
   5  12   6      637.48      636.10    129.20 o 
   6  12   6        3.80      158.27    157.67 o 
   7  12   6       29.88      124.99    247.49 o 
  -7  13   6       35.60     -158.83    163.62 o 
  -6  13   6      348.26      252.53    156.12 o 
  -5  13   6      504.88      505.55    152.73 o 
  -4  13   6       89.08       45.73    102.75 o 
  -3  13   6      224.11      167.38    121.36 o 
  -2  13   6      762.90      776.22    113.60 o 
  -1  13   6      212.70      249.79    110.30 o 
   0  13   6     1681.09     1548.40    142.20 o 
   1  13   6     1449.16     1432.52    148.71 o 
   2  13   6       46.33      -85.22    116.49 o 
   3  13   6      423.99      551.18    125.91 o 
   4  13   6      263.51      347.21    109.56 o 
   5  13   6        0.82        9.49    171.01 o 
   6  13   6        3.01      149.45    170.61 o 
  -7  14   6       15.55      121.33    262.00 o 
  -6  14   6      113.03       68.23    154.94 o 
  -5  14   6       52.78      107.26    142.28 o 
  -4  14   6      123.11      312.99    148.89 o 
  -3  14   6      123.99      140.71     96.29 o 
  -2  14   6      854.27      924.80    119.60 o 
  -1  14   6      117.29      111.72    106.24 o 
   0  14   6       22.23       -5.38    100.76 o 
   1  14   6        2.06       -9.65    108.06 o 
   2  14   6        8.18      120.83    149.83 o 
   3  14   6       60.78        1.96    104.28 o 
   4  14   6      245.97      264.52    105.43 o 
   5  14   6       70.76      159.40    125.36 o 
   6  14   6      183.67      335.56    136.45 o 
  -6  15   6      162.97       39.32    543.22 o 
  -5  15   6      217.04       23.79    158.90 o 
  -4  15   6        1.88     -145.83    145.83 o 
  -3  15   6        7.75      165.29    103.51 o 
  -2  15   6      299.29      290.13    105.30 o 
  -1  15   6      170.87       15.25    103.30 o 
   0  15   6      292.83      313.95    182.53 o 
   1  15   6        0.56       66.58    126.29 o 
   2  15   6       39.10       -1.04    101.09 o 
   3  15   6      900.34      861.30    146.69 o 
   4  15   6      323.18      306.64    116.93 o 
   5  15   6        6.73      181.17    134.62 o 
  -6  16   6        2.37     -228.40    452.62 o 
  -5  16   6        7.37     -156.36    156.36 o 
  -4  16   6      182.34      -25.62    154.42 o 
  -3  16   6      988.22      977.45    128.44 o 
  -2  16   6      138.21      278.17    108.75 o 
  -1  16   6        1.85        1.26     99.54 o 
   0  16   6        0.34       67.57    108.01 o 
   1  16   6      732.53      628.32    129.62 o 
   2  16   6        0.71      108.49    109.17 o 
   3  16   6        0.53      -63.85    111.87 o 
   4  16   6      139.74      128.49    111.58 o 
   5  16   6      210.48       44.21    131.14 o 
  -5  17   6       54.27      -13.36    189.05 o 
  -4  17   6       37.97      105.86    169.71 o 
  -3  17   6        0.11      -79.51    100.54 o 
  -2  17   6      264.90      393.20    116.91 o 
  -1  17   6        3.10       41.93    106.61 o 
   0  17   6      269.16      133.64    107.52 o 
   1  17   6        0.01      -60.12    114.72 o 
   2  17   6       67.23      199.73    116.84 o 
   3  17   6       43.74      163.11    120.37 o 
   4  17   6      264.69      183.62    133.33 o 
  -5  18   6       37.39      245.53    247.10 o 
  -4  18   6       20.80     -103.87    169.40 o 
  -3  18   6        2.14       59.19    152.32 o 
  -2  18   6      109.77      259.11    118.72 o 
  -1  18   6        5.66      -42.12    107.44 o 
   0  18   6      136.18      253.74    115.40 o 
   1  18   6       84.92      238.86    152.07 o 
   2  18   6       20.22      140.81    123.95 o 
   3  18   6       30.63      329.57    134.67 o 
   4  18   6       89.68       73.61    335.34 o 
  -4  19   6        0.72       37.96    169.58 o 
  -3  19   6      171.42      -63.13    245.13 o 
  -2  19   6      166.19      -88.24    146.52 o 
  -1  19   6      239.41      107.31    169.21 o 
   0  19   6        6.46      248.69    158.46 o 
   1  19   6        5.93      334.87    183.25 o 
   2  19   6        2.45       44.87    124.97 o 
   3  19   6      290.08      373.48    144.37 o 
  -2  20   6       34.33      -18.58    168.52 o 
  -1  20   6       17.95       22.58    122.71 o 
   0  20   6       90.63      327.70    199.27 o 
   1  20   6      204.35      409.85    215.68 o 
  -9   0   7        1.69      268.28    174.93 o 
  -7   0   7      469.42      438.50    177.28 o 
  -5   0   7     1183.24     1160.96     99.00 o 
  -3   0   7     1290.03     1316.60     76.31 o 
  -1   0   7     2125.54     2132.22     65.41 o 
   1   0   7    15453.35    16560.32    436.94 o 
   3   0   7     5765.01     5702.95    181.26 o 
   5   0   7      297.10      555.38    131.78 o 
   7   0   7      749.59      533.41    149.83 o 
  -9   1   7       92.34      213.98    131.48 o 
  -8   1   7      418.79      498.47    132.22 o 
  -7   1   7      287.86      129.06    172.57 o 
  -6   1   7      198.69      307.12     62.95 o 
  -5   1   7     1954.34     2043.65     73.62 o 
  -4   1   7      310.68      311.26     42.32 o 
  -3   1   7     5082.02     5084.88    129.26 o 
  -2   1   7       39.59       29.84     38.00 o 
  -1   1   7     1008.22     1110.81     36.83 o 
   0   1   7    10888.39    11398.54    162.49 o 
   1   1   7     3341.05     3192.56     72.18 o 
   2   1   7     6641.07     7004.78    133.05 o 
   3   1   7       83.27      174.32     69.13 o 
   4   1   7     2048.34     2202.09     95.14 o 
   5   1   7       50.11       89.92     85.49 o 
   6   1   7      562.83      428.28     93.19 o 
   7   1   7       50.13     -112.96    112.96 o 
   8   1   7       26.68       62.73    102.64 o 
  -9   2   7        4.97      199.77    133.59 o 
  -8   2   7      123.56      246.71    127.78 o 
  -7   2   7        2.95       10.83    106.84 o 
  -6   2   7      415.10      383.08     92.01 o 
  -5   2   7       19.92       68.54     50.98 o 
  -4   2   7     3317.86     3621.28     96.76 o 
  -3   2   7       59.09       23.03     54.39 o 
  -2   2   7     4887.02     4920.77    106.60 o 
  -1   2   7     3595.94     3535.84     65.62 o 
   0   2   7     2223.79     2121.58     52.62 o 
   1   2   7        4.37       -7.06     49.03 o 
   2   2   7     7054.62     7013.41    154.95 o 
   3   2   7        3.00       -7.27     46.06 o 
   4   2   7      937.36     1037.00     76.42 o 
   5   2   7        0.72      -47.32     69.88 o 
   6   2   7       20.11       93.02     77.36 o 
   7   2   7       46.45       64.96     87.20 o 
   8   2   7        5.80      -88.96     88.96 o 
  -9   3   7      116.28      311.61    186.30 o 
  -8   3   7        0.84      -73.90    159.63 o 
  -7   3   7      562.27      596.50    130.79 o 
  -6   3   7     1328.87     1078.44    114.18 o 
  -5   3   7     1019.49     1107.76     73.85 o 
  -4   3   7      456.38      472.62     47.69 o 
  -3   3   7     7067.16     7066.12    111.56 o 
  -2   3   7       38.27       -2.06     43.95 o 
  -1   3   7     4361.56     4755.34     93.52 o 
   0   3   7      821.01      838.10     45.39 o 
   1   3   7     8816.99     9160.31    175.52 o 
   2   3   7      336.12      323.03     53.45 o 
   3   3   7     1027.96     1132.14     69.19 o 
   4   3   7      244.19      278.33     93.90 o 
   5   3   7     1397.89     1492.74    120.36 o 
   6   3   7      110.87      111.97     83.41 o 
   7   3   7       99.64      177.87    127.08 o 
   8   3   7        3.79       63.76    104.09 o 
  -9   4   7      109.29      199.25    133.57 o 
  -8   4   7        2.42     -117.67    117.67 o 
  -7   4   7       20.78       90.46    112.66 o 
  -6   4   7       45.43       46.18     89.96 o 
  -5   4   7       15.92       26.84     58.35 o 
  -4   4   7      563.09      625.58     51.17 o 
  -3   4   7      858.52      829.85     44.57 o 
  -2   4   7      681.55      633.95     40.18 o 
  -1   4   7     7765.54     7978.55    122.95 o 
   0   4   7       63.85       66.85     31.18 o 
   1   4   7     9200.91     9373.88    184.87 o 
   2   4   7     3479.20     3396.31    112.45 o 
   3   4   7     3642.98     3456.19    106.12 o 
   4   4   7        8.56        3.61     57.08 o 
   5   4   7      281.66      351.17    129.04 o 
   6   4   7        9.74      157.69     87.36 o 
   7   4   7      289.28      308.85    168.26 o 
   8   4   7      223.20      242.31    109.00 o 
  -9   5   7       22.22      325.86    140.93 o 
  -8   5   7      169.53       94.40    208.66 o 
  -7   5   7       96.90       39.51    116.78 o 
  -6   5   7      368.81      294.89     95.36 o 
  -5   5   7      144.98       -0.48     79.91 o 
  -4   5   7     1085.16     1006.21     59.67 o 
  -3   5   7      398.36      402.18     45.16 o 
  -2   5   7       56.56       49.75     47.19 o 
  -1   5   7       76.41       66.89     40.02 o 
   0   5   7    13127.08    13093.47    177.72 o 
   1   5   7      959.59      928.37     67.56 o 
   2   5   7     1774.13     1807.21     90.72 o 
   3   5   7       15.85      -53.51     53.80 o 
   4   5   7     1053.41     1007.50     84.04 o 
   5   5   7      134.83        0.49     79.03 o 
   6   5   7     2341.49     2117.94    146.41 o 
   7   5   7        0.92      -88.54     88.54 o 
   8   5   7      133.00       48.87    104.24 o 
  -9   6   7       36.39      509.16    150.14 o 
  -8   6   7       16.37      169.27    124.59 o 
  -7   6   7      137.73      373.88    102.13 o 
  -6   6   7      579.25      476.03     97.68 o 
  -5   6   7      589.29      442.46     95.08 o 
  -4   6   7      138.92       75.95     52.31 o 
  -3   6   7       21.39       15.05     65.28 o 
  -2   6   7      729.94      741.69     53.98 o 
  -1   6   7     2459.55     2424.01     75.22 o 
   0   6   7     1851.94     1963.16     84.91 o 
   1   6   7       23.81       52.34     54.71 o 
   2   6   7      946.83      934.69     76.39 o 
   3   6   7     1088.19     1054.36    127.60 o 
   4   6   7      692.66      658.12    116.10 o 
   5   6   7       21.50       88.35     79.73 o 
   6   6   7      211.63      265.98     96.45 o 
   7   6   7      245.83      291.19     97.80 o 
   8   6   7       75.53       32.53    106.70 o 
  -9   7   7       34.98      343.44    150.54 o 
  -8   7   7       57.90      145.83    127.69 o 
  -7   7   7      585.96      576.93    195.89 o 
  -6   7   7        8.99       42.33     89.64 o 
  -5   7   7     1162.51     1215.32    114.56 o 
  -4   7   7        0.15      -41.28     55.72 o 
  -3   7   7     1899.80     2026.88     78.48 o 
  -2   7   7      287.46      356.61     51.11 o 
  -1   7   7     4504.46     4678.66    105.00 o 
   0   7   7      514.59      539.49     66.01 o 
   1   7   7     7696.57     7397.06    236.63 o 
   2   7   7      334.88      279.90     67.48 o 
   3   7   7       61.82      -22.58    123.55 o 
   4   7   7       52.46       17.00     82.33 o 
   5   7   7     1433.93     1358.60    194.54 o 
   6   7   7      143.63      211.85     90.13 o 
   7   7   7        3.81       36.08    100.34 o 
   8   7   7        0.43     -110.65    110.65 o 
  -8   8   7        0.12      -11.26    122.33 o 
  -7   8   7        1.09       53.97    136.60 o 
  -6   8   7      153.37       57.51     84.26 o 
  -5   8   7      132.68      103.20     92.64 o 
  -4   8   7      110.84      151.43     64.08 o 
  -3   8   7      117.26      167.87     57.90 o 
  -2   8   7      248.26      238.91     57.42 o 
  -1   8   7      875.09      978.64     79.58 o 
   0   8   7        2.51      -74.59     74.59 o 
   1   8   7      649.13      602.93     81.96 o 
   2   8   7     3700.53     3538.92    169.71 o 
   3   8   7     1504.74     1618.53    130.08 o 
   4   8   7      533.63      523.87     99.05 o 
   5   8   7      139.42       92.74     83.47 o 
   6   8   7      110.36      207.04    104.33 o 
   7   8   7       85.81      125.10    101.09 o 
  -8   9   7      171.37      232.35    189.05 o 
  -7   9   7       25.16       34.63     99.82 o 
  -6   9   7       19.27      -35.45     88.15 o 
  -5   9   7       19.81       18.10     92.63 o 
  -4   9   7      888.98      836.25     90.47 o 
  -3   9   7      261.45      295.14     62.50 o 
  -2   9   7        2.86       33.83     58.29 o 
  -1   9   7      581.89      607.36     81.40 o 
   0   9   7     3829.71     3564.71    127.94 o 
   1   9   7     1043.94     1050.39    121.98 o 
   2   9   7     1657.75     1756.19    398.49 o 
   3   9   7       53.60      -15.95     92.01 o 
   4   9   7      415.74      424.70    101.65 o 
   5   9   7      137.81      263.71     95.40 o 
   6   9   7     1192.49     1065.89    125.78 o 
   7   9   7       64.87       91.27    106.86 o 
  -8  10   7        3.54       -6.51    148.60 o 
  -7  10   7      171.61      155.74    107.34 o 
  -6  10   7        5.39       68.16     93.84 o 
  -5  10   7      259.70      276.99     95.42 o 
  -4  10   7        0.12       -3.59     68.03 o 
  -3  10   7      311.78      325.32     69.95 o 
  -2  10   7      216.93      197.88    113.94 o 
  -1  10   7     2445.45     2576.62    137.80 o 
   0  10   7      140.89       38.87     88.95 o 
   1  10   7      174.45      258.44    103.39 o 
   2  10   7      149.51      129.40    100.80 o 
   3  10   7     2661.08     2626.14    169.76 o 
   4  10   7       98.52       65.71    103.68 o 
   5  10   7        2.76      -96.95     97.64 o 
   6  10   7       25.37      107.42    101.98 o 
   7  10   7       32.57      -12.61    101.53 o 
  -8  11   7       21.64      219.02    150.06 o 
  -7  11   7      689.00      571.77    124.22 o 
  -6  11   7       42.01       66.92     99.69 o 
  -5  11   7      432.04      315.74     96.42 o 
  -4  11   7     1825.18     1870.13    132.73 o 
  -3  11   7      185.62      236.07     89.26 o 
  -2  11   7      756.61      783.88    108.54 o 
  -1  11   7     2423.92     2181.31    136.54 o 
   0  11   7      229.51       62.77     96.88 o 
   1  11   7     1744.39     1760.98    203.56 o 
   2  11   7      145.57      139.61    104.06 o 
   3  11   7       30.64      147.50     95.90 o 
   4  11   7        6.40       92.04    113.74 o 
   5  11   7      713.02      916.58    132.78 o 
   6  11   7        5.30     -113.74    113.74 o 
   7  11   7       13.50      345.83    131.73 o 
  -7  12   7        0.83      -62.49    116.93 o 
  -6  12   7      405.08      382.52    114.30 o 
  -5  12   7      350.58      224.63    128.08 o 
  -4  12   7      482.70      388.34    131.63 o 
  -3  12   7      165.28      120.58     89.88 o 
  -2  12   7      209.36       42.75     93.97 o 
  -1  12   7      109.99      169.90     99.72 o 
   0  12   7       39.36      -49.90     90.27 o 
   1  12   7      623.13      708.49    129.49 o 
   2  12   7     1111.77     1218.36    139.48 o 
   3  12   7        1.47      -20.82     90.89 o 
   4  12   7      681.51      674.29    440.85 o 
   5  12   7       55.00      170.25    112.39 o 
   6  12   7      310.22      388.09    120.62 o 
  -7  13   7      111.18      -90.16    173.78 o 
  -6  13   7        1.27        9.48    147.28 o 
  -5  13   7        0.35     -131.42    131.42 o 
  -4  13   7      311.77      370.67    144.18 o 
  -3  13   7        2.91       68.14     94.75 o 
  -2  13   7       56.31      -53.36     90.59 o 
  -1  13   7      920.90      928.07    120.33 o 
   0  13   7        4.53       27.89    101.43 o 
   1  13   7     1967.38     2040.72    161.96 o 
   2  13   7     2120.30     1948.06    156.37 o 
   3  13   7       91.58      110.33    107.82 o 
   4  13   7       53.10      120.22    111.59 o 
   5  13   7      106.11       -8.19    111.84 o 
   6  13   7       66.97       98.86    124.77 o 
  -7  14   7       73.22      158.38    174.00 o 
  -6  14   7        0.45      -36.45    167.74 o 
  -5  14   7      107.93      161.89    148.09 o 
  -4  14   7        1.31      -24.55    138.10 o 
  -3  14   7      364.56      391.22    118.28 o 
  -2  14   7      175.77      113.94     98.68 o 
  -1  14   7     1947.71     2022.03    146.75 o 
   0  14   7       86.22        8.37     97.32 o 
   1  14   7       15.14       -1.90    136.10 o 
   2  14   7       54.48      -30.10    104.16 o 
   3  14   7      486.75      599.92    126.29 o 
   4  14   7        6.99      115.55    109.32 o 
   5  14   7        6.31      270.99    125.70 o 
   6  14   7        6.47     -130.11    158.85 o 
  -6  15   7        9.18      -67.26    157.59 o 
  -5  15   7      226.68      101.38    163.15 o 
  -4  15   7      394.34      364.76    156.42 o 
  -3  15   7       91.54       90.07    138.27 o 
  -2  15   7      289.93      336.13    104.69 o 
  -1  15   7      173.63       92.91    101.69 o 
   0  15   7      799.09      704.45    115.89 o 
   1  15   7       51.79      110.72    103.42 o 
   2  15   7      155.95       77.34    163.16 o 
   3  15   7       68.14      102.30    130.22 o 
   4  15   7      365.16      289.58    122.21 o 
   5  15   7      164.22      101.98    134.23 o 
  -6  16   7       27.60     -169.87    169.87 o 
  -5  16   7        1.35      103.76    202.78 o 
  -4  16   7       16.63      241.62    163.90 o 
  -3  16   7       69.77      -69.03    139.04 o 
  -2  16   7      410.30      482.36    116.31 o 
  -1  16   7       29.84      -32.92    102.65 o 
   0  16   7        2.48      -17.92    106.23 o 
   1  16   7       41.39      132.71    120.92 o 
   2  16   7     1004.10     1111.45    152.96 o 
   3  16   7      222.89      211.60    125.06 o 
   4  16   7      150.57      144.62    130.08 o 
   5  16   7        0.33      287.14    221.99 o 
  -5  17   7       30.73       -2.25    169.69 o 
  -4  17   7       23.91       79.26    186.30 o 
  -3  17   7      325.26      122.41    154.84 o 
  -2  17   7        3.66       -7.44    143.20 o 
  -1  17   7      229.09      485.20    124.59 o 
   0  17   7        0.41      114.30    104.83 o 
   1  17   7      441.72      647.07    157.36 o 
   2  17   7      285.49      370.93    214.93 o 
   3  17   7        3.04       51.92    116.43 o 
   4  17   7       19.90      171.75    217.68 o 
  -4  18   7       42.11       16.33    172.87 o 
  -3  18   7       63.31     -108.03    153.23 o 
  -2  18   7      103.27      133.53    151.77 o 
  -1  18   7      325.02      582.09    166.41 o 
   0  18   7       15.18       99.49    146.47 o 
   1  18   7        2.54      257.48    243.73 o 
   2  18   7       91.61       49.64    130.77 o 
   3  18   7       59.07     -132.96    132.96 o 
  -3  19   7        5.94     -162.27    162.27 o 
  -2  19   7        1.21      178.31    248.27 o 
  -1  19   7        1.13       41.20    118.36 o 
   0  19   7      417.35      697.91    134.24 o 
   1  19   7       33.32      576.86    200.12 o 
   2  19   7      239.44      266.83    132.95 o 
  -2  20   7       21.94       69.21    169.26 o 
  -1  20   7        4.78       58.34    130.89 o 
   0  20   7        0.95      101.75    121.40 o 
   1  20   7       65.06      190.50    136.57 o 
  -8   0   8      499.63      385.94    190.62 o 
  -6   0   8       56.75       33.73    169.44 o 
  -4   0   8     3745.34     3616.92    190.22 o 
  -2   0   8       37.11       42.09     50.72 o 
   0   0   8    17616.71    18898.20    285.56 o 
   2   0   8       59.16        8.89     67.43 o 
   4   0   8       33.32       32.07     84.77 o 
   6   0   8       90.92      163.16    123.16 o 
   8   0   8      379.54      492.62    161.59 o 
  -9   1   8        1.73       -1.65    125.71 o 
  -8   1   8       20.18      287.79    163.95 o 
  -7   1   8     1247.17     1254.18    158.01 o 
  -6   1   8      897.53      879.04    146.62 o 
  -5   1   8      963.52     1013.42     74.87 o 
  -4   1   8       39.78       -3.96     48.71 o 
  -3   1   8     6111.63     6275.77    128.36 o 
  -2   1   8     1914.26     1747.33     62.16 o 
  -1   1   8     4164.26     4023.91     70.26 o 
   0   1   8      306.52      322.40     38.92 o 
   1   1   8      400.85      439.03     43.32 o 
   2   1   8     9119.05     9416.50    141.21 o 
   3   1   8     1306.21     1342.36     75.18 o 
   4   1   8      708.30      747.08     74.61 o 
   5   1   8       31.83      140.05    116.21 o 
   6   1   8        2.24      -11.20     79.27 o 
   7   1   8      210.15      273.82    103.17 o 
   8   1   8        0.44       96.25    111.16 o 
  -9   2   8       77.47      113.38    139.45 o 
  -8   2   8        6.29        4.81    124.26 o 
  -7   2   8       39.52        8.78    110.90 o 
  -6   2   8      437.88      322.78    128.73 o 
  -5   2   8     2629.95     2609.00    114.58 o 
  -4   2   8      514.22      504.26     44.84 o 
  -3   2   8     1328.20     1435.05     71.85 o 
  -2   2   8     1335.64     1411.80     64.74 o 
  -1   2   8    17985.34    18757.18    265.23 o 
   0   2   8      623.88      694.41     76.46 o 
   1   2   8     7372.08     6984.34    119.72 o 
   2   2   8       11.17       26.43     47.84 o 
   3   2   8        6.58       29.63     51.69 o 
   4   2   8       17.31       68.38     66.08 o 
   5   2   8      677.70      722.90     98.65 o 
   6   2   8      220.17      196.20     89.28 o 
   7   2   8       29.06       35.90     93.03 o 
   8   2   8       52.72      142.11    216.90 o 
  -9   3   8        1.14      271.12    140.06 o 
  -8   3   8       19.11       32.87    141.59 o 
  -7   3   8      261.37      256.45    121.79 o 
  -6   3   8      856.63      803.36    146.69 o 
  -5   3   8       84.61      120.13     86.14 o 
  -4   3   8       45.19       70.99     41.06 o 
  -3   3   8     2575.39     2859.48     92.94 o 
  -2   3   8    12599.98    12489.44    310.95 o 
  -1   3   8     3209.97     3175.80     74.56 o 
   0   3   8       19.36       32.52     36.51 o 
   1   3   8     1853.25     1983.56     73.99 o 
   2   3   8     3085.73     3052.80     93.21 o 
   3   3   8        4.09      -10.89     52.50 o 
   4   3   8     1444.95     1438.79     86.09 o 
   5   3   8      121.31       95.02     76.38 o 
   6   3   8     1384.26     1410.10    128.13 o 
   7   3   8      143.62      -32.67     94.17 o 
   8   3   8       42.29      -82.85    102.04 o 
  -9   4   8        7.80      258.40    142.72 o 
  -8   4   8      454.30      441.24    138.40 o 
  -7   4   8       47.85      160.53    118.36 o 
  -6   4   8       80.38        0.88    120.27 o 
  -5   4   8      147.14      177.89     87.25 o 
  -4   4   8     3239.07     3198.85     81.15 o 
  -3   4   8      704.91      769.54     68.43 o 
  -2   4   8     1365.41     1338.78     46.17 o 
  -1   4   8       29.64       41.67     38.35 o 
   0   4   8      474.39      441.88     37.64 o 
   1   4   8       32.30       46.07     51.71 o 
   2   4   8       30.75      -40.66     48.25 o 
   3   4   8      310.44      282.93     63.63 o 
   4   4   8     2463.27     2363.30    100.37 o 
   5   4   8        1.59      -66.04     82.37 o 
   6   4   8      168.16       65.12     83.43 o 
   7   4   8      212.12      348.43    104.86 o 
   8   4   8      143.77      162.45    112.56 o 
  -9   5   8       33.18      249.81    150.09 o 
  -8   5   8       45.13      285.68    133.33 o 
  -7   5   8      344.54      377.41    137.95 o 
  -6   5   8      762.16      861.08    109.13 o 
  -5   5   8        9.21     -102.33    102.33 o 
  -4   5   8       41.86       81.95     48.28 o 
  -3   5   8    10843.74    11029.01    162.11 o 
  -2   5   8      139.67      174.52     62.48 o 
  -1   5   8     9520.09     9483.93    145.30 o 
   0   5   8     1345.33     1541.46     57.87 o 
   1   5   8        4.88       38.31     48.18 o 
   2   5   8      822.88      766.25     82.98 o 
   3   5   8     1153.55     1149.41     82.02 o 
   4   5   8       72.94      123.25     65.48 o 
   5   5   8       37.04      163.96     84.78 o 
   6   5   8       28.53      211.53     91.24 o 
   7   5   8      195.05      358.30    105.32 o 
   8   5   8       65.42       83.17    103.95 o 
  -9   6   8       13.00       52.55    137.76 o 
  -8   6   8        5.42        3.25    186.30 o 
  -7   6   8       63.76     -111.38    111.38 o 
  -6   6   8       34.37       79.13     95.43 o 
  -5   6   8      425.89      341.89     94.28 o 
  -4   6   8     1084.78     1053.29     90.51 o 
  -3   6   8      554.06      505.77     51.13 o 
  -2   6   8        5.65       13.61     45.36 o 
  -1   6   8     6545.18     6362.65    119.74 o 
   0   6   8     4867.71     4854.79    125.11 o 
   1   6   8     3149.30     3068.49    145.19 o 
   2   6   8      690.95      803.91     87.92 o 
   3   6   8      106.50       99.86     72.46 o 
   4   6   8      630.92      675.54     97.58 o 
   5   6   8       62.14        1.81     82.42 o 
   6   6   8       21.44       76.71     88.47 o 
   7   6   8      235.88      282.88     98.40 o 
   8   6   8      221.35      262.56    115.27 o 
  -9   7   8        9.65      -51.29    214.15 o 
  -8   7   8       32.55      237.94    132.31 o 
  -7   7   8        8.39       16.06    123.05 o 
  -6   7   8     1314.95     1214.34    116.11 o 
  -5   7   8      166.79      236.60     88.75 o 
  -4   7   8      318.40      283.82     76.50 o 
  -3   7   8       13.04       19.23     50.69 o 
  -2   7   8     6546.84     6370.25    128.23 o 
  -1   7   8       12.52       19.33     45.68 o 
   0   7   8        2.98       -0.58     56.34 o 
   1   7   8     1063.93      921.81     86.63 o 
   2   7   8     3834.33     3753.29    134.16 o 
   3   7   8     1163.42     1243.75    101.24 o 
   4   7   8     1290.10     1373.38    124.97 o 
   5   7   8       91.97       94.48    132.57 o 
   6   7   8      888.10      889.15    123.08 o 
   7   7   8       26.00       46.27    104.39 o 
  -8   8   8       81.81      326.45    133.81 o 
  -7   8   8       37.55       13.59    261.22 o 
  -6   8   8      100.80      129.25     86.21 o 
  -5   8   8      504.05      533.96     97.32 o 
  -4   8   8      497.51      546.59     81.13 o 
  -3   8   8     2413.76     2421.20     90.17 o 
  -2   8   8     1399.61     1476.34     78.03 o 
  -1   8   8     1166.84     1393.75     88.93 o 
   0   8   8       59.29        6.95     65.23 o 
   1   8   8     1313.61     1255.23    101.88 o 
   2   8   8      111.65      133.02     76.65 o 
   3   8   8       27.09      -94.08     96.88 o 
   4   8   8     1468.72     1449.60    128.04 o 
   5   8   8        6.05        7.56     89.82 o 
   6   8   8       10.71      -71.84     87.20 o 
   7   8   8       75.56       27.48    101.64 o 
  -8   9   8        0.13      142.23    133.41 o 
  -7   9   8      466.40      510.34    235.33 o 
  -6   9   8      178.65       76.58     96.08 o 
  -5   9   8        4.62        8.07     83.62 o 
  -4   9   8        3.90      -61.02     71.46 o 
  -3   9   8     4792.68     4927.46    125.37 o 
  -2   9   8      557.35      517.17     67.45 o 
  -1   9   8     4223.71     4250.44    138.50 o 
   0   9   8      134.59       15.75     74.02 o 
   1   9   8      128.72      146.77     79.64 o 
   2   9   8      149.89      115.99     94.77 o 
   3   9   8     1003.17      911.19    127.01 o 
   4   9   8      133.03       85.08     87.69 o 
   5   9   8       55.75       44.64     85.54 o 
   6   9   8        0.51      -73.52     87.94 o 
   7   9   8      189.32      208.57    125.90 o 
  -8  10   8      221.23      233.27    158.36 o 
  -7  10   8       24.04      -81.68    128.64 o 
  -6  10   8        0.64      248.13     93.26 o 
  -5  10   8       23.53       -1.26    106.57 o 
  -4  10   8      166.35       89.33    131.44 o 
  -3  10   8      188.88      222.28     65.17 o 
  -2  10   8        0.00       21.56     80.25 o 
  -1  10   8      144.63      174.72     81.59 o 
   0  10   8     4226.13     4323.71    148.87 o 
   1  10   8      429.11      508.48    105.09 o 
   2  10   8      286.68      108.19    109.43 o 
   3  10   8      216.40      345.04    103.47 o 
   4  10   8     2081.87     1898.58    155.02 o 
   5  10   8       53.09       29.57    118.20 o 
   6  10   8       42.65       31.06     95.28 o 
   7  10   8       33.33       47.02    171.01 o 
  -8  11   8        4.38       78.20    142.74 o 
  -7  11   8       13.96     -109.62    134.46 o 
  -6  11   8      748.93      622.08    133.13 o 
  -5  11   8       64.56      -70.32     86.20 o 
  -4  11   8      187.05      199.63    143.02 o 
  -3  11   8      934.88      913.15    104.79 o 
  -2  11   8      597.27      764.29    151.86 o 
  -1  11   8     1548.50     1498.51    122.74 o 
   0  11   8      393.93      545.55    159.65 o 
   1  11   8      460.35      426.57    140.41 o 
   2  11   8     2705.39     2924.63    178.04 o 
   3  11   8     2136.26     1846.84    148.45 o 
   4  11   8       75.34      -35.85    105.98 o 
   5  11   8      432.54      407.77    116.96 o 
   6  11   8      113.85      366.96    127.22 o 
  -7  12   8        5.39       81.02    118.20 o 
  -6  12   8       28.36       22.23    103.11 o 
  -5  12   8      336.72      361.87    101.47 o 
  -4  12   8        9.19      149.37    315.73 o 
  -3  12   8     1609.71     1601.47    176.99 o 
  -2  12   8      154.12      205.95    152.44 o 
  -1  12   8      806.69     1151.97    120.36 o 
   0  12   8      211.57       37.58    101.30 o 
   1  12   8     3977.38     3658.82    196.87 o 
   2  12   8       14.07        0.30     97.70 o 
   3  12   8       42.57       89.11    118.84 o 
   4  12   8        0.14      -46.49     98.50 o 
   5  12   8        7.14       46.98    113.64 o 
   6  12   8        8.29       24.34    119.76 o 
  -7  13   8      211.92     -169.44    169.44 o 
  -6  13   8      524.39      519.16    171.65 o 
  -5  13   8       47.16      -10.83    133.15 o 
  -4  13   8       13.87     -122.76    203.56 o 
  -3  13   8      747.06      906.18    160.53 o 
  -2  13   8      667.66      572.58    149.04 o 
  -1  13   8     1576.70     1536.36    133.05 o 
   0  13   8        0.70      -28.24     94.79 o 
   1  13   8      111.82       90.66    106.77 o 
   2  13   8        6.99       61.58    100.48 o 
   3  13   8     1039.55     1035.00    129.47 o 
   4  13   8       28.73       93.11    221.60 o 
   5  13   8        2.34      -39.39    110.20 o 
   6  13   8      126.81       40.68    133.51 o 
  -7  14   8       21.57     -141.59    231.01 o 
  -6  14   8       14.25       97.99    149.88 o 
  -5  14   8       12.67      -21.91    143.07 o 
  -4  14   8      303.30      252.37    156.35 o 
  -3  14   8        0.12      -43.90    133.33 o 
  -2  14   8      165.00      165.65     98.84 o 
  -1  14   8      281.33      208.65    102.89 o 
   0  14   8     1895.00     2126.92    146.49 o 
   1  14   8       20.01      -64.58    101.51 o 
   2  14   8       19.05      -50.20    108.16 o 
   3  14   8       31.81      -87.12    141.59 o 
   4  14   8      480.70      814.05    187.48 o 
   5  14   8       64.96      136.91    123.15 o 
  -6  15   8       33.83     -163.62    163.62 o 
  -5  15   8       20.24     -207.73    253.37 o 
  -4  15   8        5.52       42.00    145.21 o 
  -3  15   8      915.27      888.57    177.70 o 
  -2  15   8       70.54      117.34    108.37 o 
  -1  15   8      730.39      787.63    120.63 o 
   0  15   8      195.07      195.09    107.74 o 
   1  15   8        3.41      -11.40     98.34 o 
   2  15   8      122.79      221.88    192.97 o 
   3  15   8      330.18      282.62    152.96 o 
   4  15   8       16.60      155.75    112.29 o 
   5  15   8        0.30       72.37    147.47 o 
  -6  16   8        2.58       98.84    242.39 o 
  -5  16   8      267.10      254.62    169.63 o 
  -4  16   8      151.72      130.03    148.97 o 
  -3  16   8      462.57      420.22    162.26 o 
  -2  16   8        2.79      -94.30    147.35 o 
  -1  16   8        1.56     -102.98    102.98 o 
   0  16   8       35.50       -1.22     99.38 o 
   1  16   8      129.76      313.96    127.86 o 
   2  16   8       46.02      175.65    120.62 o 
   3  16   8       28.81      196.14    128.21 o 
   4  16   8        0.26       40.48    114.69 o 
  -5  17   8        1.92     -157.97    203.17 o 
  -4  17   8        0.82      -91.92    167.90 o 
  -3  17   8       59.26       34.56    227.09 o 
  -2  17   8      699.69      656.55    203.56 o 
  -1  17   8        0.38      105.64    118.21 o 
   0  17   8      191.59      328.14    117.51 o 
   1  17   8        0.62      175.37    188.14 o 
   2  17   8      254.25      189.78    120.80 o 
   3  17   8      105.88      -21.42    259.25 o 
   4  17   8        2.63      -69.62    138.84 o 
  -4  18   8       23.13       43.96    200.81 o 
  -3  18   8        0.98     -154.14    163.37 o 
  -2  18   8        3.33     -155.43    155.43 o 
  -1  18   8       55.20      104.73    453.40 o 
   0  18   8      737.60      751.93    168.52 o 
   1  18   8      163.19      386.88    208.41 o 
   2  18   8       22.27       68.11    135.31 o 
   3  18   8        9.17      191.53    149.95 o 
  -3  19   8       55.09       27.77    175.65 o 
  -2  19   8        1.10     -158.16    158.16 o 
  -1  19   8       74.51      141.05    156.80 o 
   0  19   8        3.16      131.78    174.35 o 
   1  19   8       55.23      390.73    301.39 o 
   2  19   8        7.89      119.11    137.90 o 
  -1  20   8        2.66      -93.35    199.25 o 
   0  20   8       64.79      -64.88    145.50 o 
  -9   0   9        1.98      -56.48    177.28 o 
  -7   0   9      830.00     1157.82    224.35 o 
  -5   0   9      134.57       81.58    173.36 o 
  -3   0   9     2891.20     3261.66    231.41 o 
  -1   0   9     1045.36      990.09     54.86 o 
   1   0   9     4034.67     3772.73    105.72 o 
   3   0   9     5620.29     5722.85    196.70 o 
   5   0   9        4.24       -0.78    111.39 o 
   7   0   9        2.56      104.33    137.28 o 
  -9   1   9       62.70       88.80    130.32 o 
  -8   1   9      242.13      212.08    183.16 o 
  -7   1   9       43.03       85.24    113.26 o 
  -6   1   9      611.64      668.95    141.60 o 
  -5   1   9      777.60      765.69    102.94 o 
  -4   1   9     2812.89     2978.62    137.10 o 
  -3   1   9      746.68      752.44     56.80 o 
  -2   1   9       20.16       70.62     37.61 o 
  -1   1   9      143.38      169.34     30.01 o 
   0   1   9     1735.83     1807.90     51.75 o 
   1   1   9      452.20      508.49     38.19 o 
   2   1   9      632.53      658.43     48.34 o 
   3   1   9      553.60      515.32     66.20 o 
   4   1   9     1842.50     1906.63     96.99 o 
   5   1   9      414.53      419.11    115.61 o 
   6   1   9       37.16      163.38    130.22 o 
   7   1   9      184.71      194.61     98.71 o 
   8   1   9      157.98      361.54    117.34 o 
  -9   2   9        7.17      119.22    137.84 o 
  -8   2   9      159.72      177.85    144.34 o 
  -7   2   9      183.40      205.31    119.06 o 
  -6   2   9     1401.65     1522.62    170.67 o 
  -5   2   9       10.93       85.47     85.91 o 
  -4   2   9       10.69       45.04     61.42 o 
  -3   2   9      152.28      208.11     56.62 o 
  -2   2   9     1744.47     1755.47     70.19 o 
  -1   2   9       85.87       60.96     30.10 o 
   0   2   9      940.76     1049.99     45.91 o 
   1   2   9       90.51       77.80     39.76 o 
   2   2   9     1780.13     1847.28     78.45 o 
   3   2   9      112.45       96.57     56.41 o 
   4   2   9     1135.67     1172.17     85.35 o 
   5   2   9      331.24      295.38     80.31 o 
   6   2   9     2629.05     2644.99    159.70 o 
   7   2   9       20.14       56.41     91.24 o 
   8   2   9       18.61       -7.65    113.14 o 
  -9   3   9      130.82      279.11    147.87 o 
  -8   3   9       48.73      151.48    127.74 o 
  -7   3   9        5.24       58.26    124.20 o 
  -6   3   9      262.55      112.99    126.29 o 
  -5   3   9     1904.86     1863.71    254.62 o 
  -4   3   9      197.55      122.15     67.52 o 
  -3   3   9      526.26      523.16     65.08 o 
  -2   3   9      551.89      489.43     54.52 o 
  -1   3   9      526.69      549.09     37.89 o 
   0   3   9      484.37      511.97     39.66 o 
   1   3   9     6141.04     6368.79    146.14 o 
   2   3   9       37.47       12.28     61.14 o 
   3   3   9      724.38      630.24     68.54 o 
   4   3   9      529.25      575.92     73.84 o 
   5   3   9      100.95      121.70     85.21 o 
   6   3   9      103.00      116.63     98.26 o 
   7   3   9      326.36      370.56    105.58 o 
   8   3   9      107.77       86.35    111.76 o 
  -9   4   9        0.28      134.50    146.46 o 
  -8   4   9       86.56      383.48    139.62 o 
  -7   4   9       87.80      299.02    124.82 o 
  -6   4   9     1549.39     1610.22    165.10 o 
  -5   4   9      413.39      322.83    131.39 o 
  -4   4   9      791.16      788.41     78.76 o 
  -3   4   9     7311.83     7196.51    165.31 o 
  -2   4   9     2001.62     1869.66     82.05 o 
  -1   4   9     8899.54     9151.34    138.92 o 
   0   4   9      307.18      300.00     37.74 o 
   1   4   9      477.24      674.24     58.93 o 
   2   4   9      110.69       92.69     54.13 o 
   3   4   9       81.71       99.60     60.95 o 
   4   4   9      308.53      283.98     68.68 o 
   5   4   9      752.26      706.80     89.17 o 
   6   4   9      101.32      167.25     92.03 o 
   7   4   9       54.75      -44.78     93.40 o 
   8   4   9        1.27      -23.57    122.58 o 
  -9   5   9        0.15      210.42    618.13 o 
  -8   5   9     1081.38      945.61    154.64 o 
  -7   5   9        2.57       66.91    119.11 o 
  -6   5   9      291.49      417.95    124.58 o 
  -5   5   9       24.37       35.22    122.01 o 
  -4   5   9     6246.56     6146.15    156.98 o 
  -3   5   9        5.56      -19.21     65.33 o 
  -2   5   9        3.74       10.39     38.77 o 
  -1   5   9      510.99      543.77     49.06 o 
   0   5   9     1773.52     1848.80     60.42 o 
   1   5   9        5.20       31.21     47.62 o 
   2   5   9       77.42      114.30     65.57 o 
   3   5   9        2.32      -20.73     63.28 o 
   4   5   9      951.78     1018.10    234.61 o 
   5   5   9        6.05        0.33     84.10 o 
   6   5   9        1.04      125.10    107.86 o 
   7   5   9      228.04      349.52    103.42 o 
  -9   6   9       15.80       48.81    277.69 o 
  -8   6   9       35.88       95.46    245.13 o 
  -7   6   9      109.42       46.16    123.87 o 
  -6   6   9     1099.44     1128.18    156.02 o 
  -5   6   9      128.91      243.21    136.07 o 
  -4   6   9      393.51      358.86     79.14 o 
  -3   6   9      713.99      733.25     80.60 o 
  -2   6   9      832.82      802.99     57.90 o 
  -1   6   9       97.04       78.31     45.35 o 
   0   6   9       13.44      -51.11     51.11 o 
   1   6   9        5.05      -29.95     61.93 o 
   2   6   9     2418.63     2546.80    116.45 o 
   3   6   9       25.23       -3.23     65.12 o 
   4   6   9     1691.76     1768.13    115.73 o 
   5   6   9      200.49       17.20     84.17 o 
   6   6   9      366.38      430.96    103.81 o 
   7   6   9       26.60      -41.63    101.39 o 
  -8   7   9       10.20      -23.30    129.25 o 
  -7   7   9        7.57       36.68    131.10 o 
  -6   7   9        1.06       24.61    210.62 o 
  -5   7   9     2800.33     2765.00    144.90 o 
  -4   7   9        0.05      -71.71     71.71 o 
  -3   7   9     1268.96     1248.48     91.90 o 
  -2   7   9       50.03       42.10     53.29 o 
  -1   7   9     1648.00     1641.62     72.33 o 
   0   7   9      407.00      554.11     74.02 o 
   1   7   9     2289.45     2274.61    168.70 o 
   2   7   9       28.89       21.39     72.93 o 
   3   7   9        6.18       -8.40     76.25 o 
   4   7   9        9.34       -9.92     82.29 o 
   5   7   9      357.21      353.91     94.98 o 
   6   7   9      151.69      -42.27     97.64 o 
   7   7   9      330.49      269.96    284.75 o 
  -8   8   9       25.25      -33.03    178.07 o 
  -7   8   9        3.13      209.68    124.99 o 
  -6   8   9      289.37      325.75    120.81 o 
  -5   8   9       67.14       83.60     92.65 o 
  -4   8   9      145.33       53.09     73.77 o 
  -3   8   9     1130.95     1053.15     88.70 o 
  -2   8   9     2577.50     2391.92     89.47 o 
  -1   8   9      802.98      815.88     64.65 o 
   0   8   9        7.94      -20.07     67.11 o 
   1   8   9       65.98      136.86     79.02 o 
   2   8   9     2685.76     2841.60    113.42 o 
   3   8   9        5.94       -0.10     82.14 o 
   4   8   9      652.35      626.34    105.02 o 
   5   8   9       15.57      177.66     95.03 o 
   6   8   9      524.20      609.83    125.12 o 
   7   8   9        1.13       91.97    108.56 o 
  -8   9   9      683.87      891.09    166.03 o 
  -7   9   9       35.30      119.93    120.44 o 
  -6   9   9      121.01       92.41     95.49 o 
  -5   9   9      626.32      601.53    100.03 o 
  -4   9   9     2261.55     2398.15    120.20 o 
  -3   9   9      211.88      257.08     78.43 o 
  -2   9   9        5.02       -4.56     57.50 o 
  -1   9   9      468.64      479.28     84.65 o 
   0   9   9      933.10      832.52     91.34 o 
   1   9   9      957.23      873.64    101.51 o 
   2   9   9      288.12      311.31     85.04 o 
   3   9   9        9.19      -52.78     87.32 o 
   4   9   9      676.75      705.53    108.44 o 
   5   9   9       90.76      128.56     96.03 o 
   6   9   9       10.66      -44.20    103.44 o 
   7   9   9       20.69     -108.76    108.76 o 
  -8  10   9       20.00      -96.36    323.19 o 
  -7  10   9      141.89       88.42    120.27 o 
  -6  10   9      675.81      794.10    119.41 o 
  -5  10   9      553.61      549.89    104.62 o 
  -4  10   9      308.05      368.75     98.16 o 
  -3  10   9     1274.29     1387.22    100.31 o 
  -2  10   9      180.85      148.08     78.15 o 
  -1  10   9      612.28      667.98     87.90 o 
   0  10   9       52.82       33.50     77.79 o 
   1  10   9       39.45       74.01     85.81 o 
   2  10   9      149.55      164.86    103.20 o 
   3  10   9        9.40      -35.31     97.19 o 
   4  10   9      312.74      242.39    102.95 o 
   5  10   9      427.00      519.66    100.44 o 
   6  10   9       94.22      206.10    192.58 o 
  -7  11   9        2.98       41.61    220.03 o 
  -6  11   9        1.05      -78.94     91.98 o 
  -5  11   9      591.24      385.78    100.36 o 
  -4  11   9      138.21      209.35     89.86 o 
  -3  11   9      674.93      564.21    117.08 o 
  -2  11   9        8.32      -78.02     78.02 o 
  -1  11   9     2730.41     2679.21    134.74 o 
   0  11   9      163.18      150.11     95.76 o 
   1  11   9      846.13      779.57    123.92 o 
   2  11   9      430.15      483.17    130.61 o 
   3  11   9        8.13      157.02     98.46 o 
   4  11   9      101.86       -7.71    111.39 o 
   5  11   9      256.29      207.45    162.38 o 
   6  11   9       98.34      312.73    129.43 o 
  -7  12   9       70.85       35.75    129.58 o 
  -6  12   9      232.39      400.36    110.77 o 
  -5  12   9       20.71      -86.72     86.72 o 
  -4  12   9        0.95      122.04    128.95 o 
  -3  12   9        1.89     -108.69    121.06 o 
  -2  12   9      887.83      938.91    263.57 o 
  -1  12   9       23.22       72.58     99.59 o 
   0  12   9     1598.18     1459.05    134.05 o 
   1  12   9      284.43      444.39    101.89 o 
   2  12   9     2301.99     2179.40    222.78 o 
   3  12   9       44.86       63.72    159.24 o 
   4  12   9       17.30     -104.42    104.99 o 
   5  12   9       52.51      105.81    125.63 o 
   6  12   9      223.61      394.43    136.40 o 
  -7  13   9        7.18     -151.69    195.72 o 
  -6  13   9       12.28     -116.70    134.09 o 
  -5  13   9      896.55      883.84    161.83 o 
  -4  13   9      370.37       43.32    138.84 o 
  -3  13   9      247.36       57.84    125.50 o 
  -2  13   9       42.20       44.64    161.59 o 
  -1  13   9      157.19      260.17    102.99 o 
   0  13   9       48.35      -90.37     90.37 o 
   1  13   9     1468.06     1215.34    121.47 o 
   2  13   9      491.76      550.24    120.09 o 
   3  13   9       28.23       32.08    100.35 o 
   4  13   9      178.93      215.89    122.52 o 
   5  13   9        0.92       95.01    115.03 o 
   6  13   9        2.41       21.59    135.51 o 
  -6  14   9        3.69      -30.24    292.20 o 
  -5  14   9       66.73     -105.48    149.18 o 
  -4  14   9        0.00     -123.86    152.41 o 
  -3  14   9      278.25      232.96    157.94 o 
  -2  14   9       81.09      218.86    203.17 o 
  -1  14   9      986.71     1168.14    124.13 o 
   0  14   9      430.58      432.31    109.52 o 
   1  14   9       46.53       55.79     92.20 o 
   2  14   9       33.49        8.01    102.08 o 
   3  14   9       11.63      -67.89     98.39 o 
   4  14   9       38.08       61.63    237.68 o 
   5  14   9      274.22      366.50    132.16 o 
  -6  15   9        3.94      145.99    339.27 o 
  -5  15   9       75.64       37.66    170.26 o 
  -4  15   9      141.51      -35.87    153.87 o 
  -3  15   9       50.21      161.67    177.67 o 
  -2  15   9       36.78       19.72    231.41 o 
  -1  15   9      324.52      251.91    112.62 o 
   0  15   9      132.28      222.58    100.54 o 
   1  15   9      621.74      627.02    119.79 o 
   2  15   9        0.50      -28.50    109.78 o 
   3  15   9       90.47      215.11    112.89 o 
   4  15   9       95.78      191.53    127.88 o 
   5  15   9       11.46       23.45    209.05 o 
  -5  16   9        3.78     -201.21    201.21 o 
  -4  16   9      159.73      128.83    159.82 o 
  -3  16   9       87.05       78.62    223.56 o 
  -2  16   9     1343.23     1211.23    180.93 o 
  -1  16   9      138.98      128.72    144.53 o 
   0  16   9        7.06      227.89    152.26 o 
   1  16   9       25.90      202.96    108.33 o 
   2  16   9       30.63       94.18    119.63 o 
   3  16   9        8.98       44.35    117.83 o 
   4  16   9      100.01      215.19    136.71 o 
  -5  17   9      106.97       22.56    298.48 o 
  -4  17   9       29.80     -127.03    171.40 o 
  -3  17   9      185.92      108.93    213.76 o 
  -2  17   9        0.66      -34.02    156.93 o 
  -1  17   9      242.49      361.91    155.24 o 
   0  17   9       50.95        8.23    122.12 o 
   1  17   9      177.26      235.38    231.66 o 
   2  17   9      148.73       -8.19    250.23 o 
   3  17   9       61.62      111.61    128.77 o 
  -4  18   9        8.19     -199.88    217.29 o 
  -3  18   9       21.07       -3.65    168.26 o 
  -2  18   9       28.04      -77.97    205.52 o 
  -1  18   9       42.60      399.63    327.50 o 
   0  18   9        0.72      179.32    118.30 o 
   1  18   9       78.77      196.64    261.01 o 
   2  18   9       10.54       62.32    210.12 o 
  -2  19   9       23.25      306.42    176.69 o 
  -1  19   9       27.85       58.04    155.96 o 
   0  19   9       72.84      634.52    334.95 o 
   1  19   9       61.15      277.84    131.44 o 
  -8   0  10       18.46       63.54    171.79 o 
  -6   0  10     1875.27     1617.50    237.68 o 
  -4   0  10     3284.90     3154.16    177.54 o 
  -2   0  10      287.39      341.59     79.22 o 
   0   0  10     1283.07     1315.16     73.30 o 
   2   0  10    16605.74    16261.00    280.29 o 
   4   0  10     5815.02     5879.92    219.37 o 
   6   0  10      256.01      179.63    134.92 o 
  -9   1  10        0.59      243.35    179.24 o 
  -8   1  10      138.54      301.26    131.66 o 
  -7   1  10      385.46      344.34    129.76 o 
  -6   1  10      543.86      679.78    140.28 o 
  -5   1  10      582.46      510.52    101.73 o 
  -4   1  10      311.52      409.37    100.85 o 
  -3   1  10        9.51       61.89     78.41 o 
  -2   1  10      576.47      610.82     73.59 o 
  -1   1  10      976.98     1024.00     46.13 o 
   0   1  10      138.09      164.43     35.55 o 
   1   1  10     6735.23     6641.63    105.80 o 
   2   1  10     3654.04     3406.62     93.51 o 
   3   1  10       35.78       -1.20     65.43 o 
   4   1  10      562.27      499.03     73.05 o 
   5   1  10      474.59      587.08     85.81 o 
   6   1  10      413.26      543.02    105.11 o 
   7   1  10       35.91      -49.37    152.18 o 
  -9   2  10      107.14      397.73    151.98 o 
  -8   2  10       14.50       79.57    125.03 o 
  -7   2  10       67.82      -22.34    121.97 o 
  -6   2  10      192.41      249.37    127.74 o 
  -5   2  10      228.20      298.09     94.67 o 
  -4   2  10       47.91      -85.04     85.04 o 
  -3   2  10     1010.08      988.96     92.62 o 
  -2   2  10      258.79      259.23     49.04 o 
  -1   2  10     4399.00     4205.93     94.93 o 
   0   2  10       37.42       11.44     33.40 o 
   1   2  10      336.14      300.32     37.00 o 
   2   2  10       95.90       53.16     48.46 o 
   3   2  10     2700.67     2820.27    106.53 o 
   4   2  10      165.56      206.31     67.06 o 
   5   2  10        2.67       27.04     73.94 o 
   6   2  10        0.28      293.11    100.55 o 
   7   2  10      317.66      332.97    107.40 o 
  -9   3  10       41.62      171.66    136.48 o 
  -8   3  10      465.99      499.37    140.21 o 
  -7   3  10       15.81      -36.01    174.93 o 
  -6   3  10      254.01      138.51    126.14 o 
  -5   3  10       59.80       66.21     95.93 o 
  -4   3  10      386.60      283.64     92.84 o 
  -3   3  10       14.72      102.98     60.90 o 
  -2   3  10     5000.21     5285.83    122.24 o 
  -1   3  10      533.80      467.90     40.39 o 
   0   3  10       20.84      -26.33     36.56 o 
   1   3  10      422.13      369.38     48.70 o 
   2   3  10     1930.37     1803.79     92.39 o 
   3   3  10      614.09      615.88     99.66 o 
   4   3  10      510.35      476.04     85.03 o 
   5   3  10      618.52      645.71     94.42 o 
   6   3  10      651.26      796.70    115.01 o 
   7   3  10        5.14       83.14    104.09 o 
  -9   4  10       55.25      -20.67    151.30 o 
  -8   4  10       37.82      248.94    129.50 o 
  -7   4  10        9.16       14.98    227.09 o 
  -6   4  10       54.59        8.33    108.09 o 
  -5   4  10       84.98      -73.44    172.18 o 
  -4   4  10      304.50      256.92     79.49 o 
  -3   4  10       15.76      -19.92     66.41 o 
  -2   4  10     1711.44     1721.73     81.56 o 
  -1   4  10      681.68      728.19     49.16 o 
   0   4  10     1937.66     2058.05     63.10 o 
   1   4  10        3.92       30.32     52.58 o 
   2   4  10     5743.79     5767.93    144.70 o 
   3   4  10     2029.21     1999.79     97.51 o 
   4   4  10      560.01      546.28     74.24 o 
   5   4  10      440.18      405.87     84.69 o 
   6   4  10      256.00      387.09    102.42 o 
   7   4  10      262.49      305.31    108.87 o 
  -9   5  10        9.17      372.45    180.81 o 
  -8   5  10        4.23     -127.96    128.16 o 
  -7   5  10      621.42      802.34    149.33 o 
  -6   5  10       51.92       80.97    111.98 o 
  -5   5  10       31.43      -58.68    107.04 o 
  -4   5  10      529.73      573.72     80.51 o 
  -3   5  10     2348.15     2277.35    128.62 o 
  -2   5  10     1235.93     1288.01     56.22 o 
  -1   5  10      789.29      856.21     54.90 o 
   0   5  10       61.50       60.09     40.30 o 
   1   5  10     2286.49     2370.36     96.19 o 
   2   5  10        1.72      -69.29     69.29 o 
   3   5  10       37.60       45.20     64.38 o 
   4   5  10      244.71      234.95     84.77 o 
   5   5  10     1594.36     1702.17    113.34 o 
   6   5  10       21.41      -91.47     91.47 o 
   7   5  10      164.84      282.15    108.82 o 
  -8   6  10       67.65      478.30    141.37 o 
  -7   6  10        0.99      191.79    138.49 o 
  -6   6  10      421.41      349.61    240.04 o 
  -5   6  10      443.38      526.24    126.47 o 
  -4   6  10      105.31      147.29     76.36 o 
  -3   6  10      314.96      285.80     78.39 o 
  -2   6  10       24.87       43.77     67.37 o 
  -1   6  10     1591.71     1546.71     68.27 o 
   0   6  10      266.56      288.13     47.78 o 
   1   6  10      590.76      611.07     68.95 o 
   2   6  10     1335.66     1256.17    140.96 o 
   3   6  10     1515.42     1560.90    104.50 o 
   4   6  10       74.66       60.90     76.27 o 
   5   6  10       22.38      118.79     88.15 o 
   6   6  10       31.83      114.95     97.48 o 
   7   6  10      353.91      374.04    119.23 o 
  -8   7  10      334.58      578.06    220.03 o 
  -7   7  10        4.27      -15.67    216.11 o 
  -6   7  10      241.52       44.70    108.28 o 
  -5   7  10        0.20        1.82    103.44 o 
  -4   7  10     1022.20     1119.29     97.35 o 
  -3   7  10      111.23      151.11     93.41 o 
  -2   7  10     1807.96     1805.92     95.57 o 
  -1   7  10      486.51      539.33     57.98 o 
   0   7  10      521.97      654.95     78.03 o 
   1   7  10        0.28      -14.80     55.47 o 
   2   7  10      393.25      401.69     92.46 o 
   3   7  10       11.04      -50.67     67.42 o 
   4   7  10       17.27      -72.92     72.92 o 
   5   7  10      115.56      158.16     97.05 o 
   6   7  10      721.18      693.10    229.84 o 
   7   7  10        9.04     -110.66    110.66 o 
  -8   8  10        0.52       -6.20    258.86 o 
  -7   8  10       43.79       41.57    130.61 o 
  -6   8  10      162.26      134.21    120.44 o 
  -5   8  10      191.42      224.33     88.29 o 
  -4   8  10      368.08      496.19     83.53 o 
  -3   8  10        0.43      -23.78     67.62 o 
  -2   8  10       56.55      -55.64     68.42 o 
  -1   8  10      498.10      536.02     62.01 o 
   0   8  10       56.09      102.56     73.54 o 
   1   8  10      114.22      190.96     76.27 o 
   2   8  10     2428.28     2373.84    123.90 o 
   3   8  10     3601.81     3664.95    152.81 o 
   4   8  10      284.32      374.41     95.62 o 
   5   8  10       18.15       99.58     95.10 o 
   6   8  10        0.80       87.41    158.85 o 
   7   8  10      279.07      417.78    132.00 o 
  -8   9  10        6.30      137.90    339.27 o 
  -7   9  10      612.90      669.65    146.99 o 
  -6   9  10       57.26      261.24    123.32 o 
  -5   9  10       23.27      149.30     91.80 o 
  -4   9  10        0.77      -72.69     72.69 o 
  -3   9  10     1264.16     1175.93     97.87 o 
  -2   9  10      169.98      152.89     71.47 o 
  -1   9  10       10.33      -71.94     71.94 o 
   0   9  10      233.17      178.63     94.26 o 
   1   9  10      673.81      659.51     91.79 o 
   2   9  10      242.71      179.13     89.44 o 
   3   9  10      128.40      117.95     93.58 o 
   4   9  10      231.41      268.01     96.09 o 
   5   9  10      726.55      670.14    166.30 o 
   6   9  10      229.52      385.87    117.15 o 
  -8  10  10       15.90       93.20    144.73 o 
  -7  10  10       19.24      -45.57    118.12 o 
  -6  10  10      165.36      297.32    123.18 o 
  -5  10  10       40.52      -45.94     79.24 o 
  -4  10  10      313.25      319.11     76.03 o 
  -3  10  10       43.00      100.05    113.80 o 
  -2  10  10      387.64      270.54    107.80 o 
  -1  10  10      696.39      616.12     89.10 o 
   0  10  10      584.92      389.42     86.77 o 
   1  10  10      179.18      347.28    104.84 o 
   2  10  10      804.39      691.69     98.74 o 
   3  10  10       84.26      306.76    106.43 o 
   4  10  10      624.46      527.72    165.12 o 
   5  10  10       19.41      174.21    182.38 o 
   6  10  10      111.96      112.48    247.10 o 
  -7  11  10      292.33      312.32    199.25 o 
  -6  11  10      369.76      274.56    269.06 o 
  -5  11  10        0.82       26.41     87.72 o 
  -4  11  10      152.89       37.26    134.88 o 
  -3  11  10        7.71      -65.72     65.72 o 
  -2  11  10       72.97      114.52    102.97 o 
  -1  11  10      379.65      480.39     90.05 o 
   0  11  10      592.18      531.06     91.45 o 
   1  11  10        2.98       30.08     89.87 o 
   2  11  10      852.57      895.88    124.50 o 
   3  11  10      136.72      152.55    109.52 o 
   4  11  10       20.93      -18.22    106.51 o 
   5  11  10      184.98      409.03    169.04 o 
   6  11  10      280.23      457.66    141.03 o 
  -7  12  10        0.02     -152.53    214.54 o 
  -6  12  10      100.54      -21.42    189.05 o 
  -5  12  10      483.16      485.44    110.00 o 
  -4  12  10       34.43      126.16     92.37 o 
  -3  12  10      346.44      492.32    184.34 o 
  -2  12  10       51.10      221.58    132.30 o 
  -1  12  10       69.65       42.95     94.44 o 
   0  12  10      372.84      407.63     98.35 o 
   1  12  10      937.22      874.04    138.34 o 
   2  12  10        0.52      -26.82     92.59 o 
   3  12  10     2959.63     2893.72    185.64 o 
   4  12  10       11.58      -87.87    118.84 o 
   5  12  10      123.72      -10.02    128.64 o 
   6  12  10        9.10      142.89    189.44 o 
  -7  13  10      137.98      104.94    145.06 o 
  -6  13  10       80.82      133.93    130.28 o 
  -5  13  10       11.05       -4.00    161.20 o 
  -4  13  10       17.39      -21.96    166.30 o 
  -3  13  10      327.23      263.59    136.75 o 
  -2  13  10       27.11     -117.36    117.36 o 
  -1  13  10       30.95       34.07    125.63 o 
   0  13  10      999.89     1122.51    116.69 o 
   1  13  10       59.88      288.45    101.51 o 
   2  13  10      601.61      533.38    124.21 o 
   3  13  10       60.93      300.80    272.98 o 
   4  13  10        0.95      -82.43    196.11 o 
   5  13  10       81.83      239.17    147.87 o 
  -6  14  10      112.15     -159.24    239.25 o 
  -5  14  10       86.28       86.60    158.53 o 
  -4  14  10      278.24       96.36    164.72 o 
  -3  14  10      155.87      301.09    154.71 o 
  -2  14  10      550.86      774.32    160.36 o 
  -1  14  10       59.95       70.15    139.41 o 
   0  14  10      390.17      530.54    105.26 o 
   1  14  10        9.70       81.46     98.33 o 
   2  14  10       51.53      137.28    103.97 o 
   3  14  10       26.79      216.38    109.08 o 
   4  14  10      139.33      289.95    127.84 o 
   5  14  10       14.73      121.29    152.18 o 
  -6  15  10       10.97      -63.67    403.59 o 
  -5  15  10        3.38     -181.93    246.31 o 
  -4  15  10      116.06       84.47    166.81 o 
  -3  15  10      669.53      588.39    271.02 o 
  -2  15  10        4.25     -141.68    141.68 o 
  -1  15  10       62.81     -123.74    123.74 o 
   0  15  10        8.79       95.99    112.53 o 
   1  15  10      147.38      139.77    103.62 o 
   2  15  10       40.47        0.78    114.82 o 
   3  15  10       77.85      -95.83    177.28 o 
   4  15  10       81.91      230.98    137.77 o 
  -5  16  10        8.05       13.28    175.66 o 
  -4  16  10       38.93      107.38    166.40 o 
  -3  16  10        0.68      -11.72    160.68 o 
  -2  16  10       11.60       95.90    155.60 o 
  -1  16  10      816.61      820.54    154.81 o 
   0  16  10       17.16       35.85    144.93 o 
   1  16  10       27.09      -44.92    150.00 o 
   2  16  10       48.20      212.10    199.57 o 
   3  16  10      184.21      208.41    126.63 o 
   4  16  10       11.76      256.33    163.16 o 
  -4  17  10       19.60     -176.32    176.32 o 
  -3  17  10      140.95      468.70    178.21 o 
  -2  17  10      103.82      249.81    158.78 o 
  -1  17  10       17.06      -95.90    159.63 o 
   0  17  10        5.61      135.46    147.23 o 
   1  17  10       13.31       25.41    114.10 o 
   2  17  10      241.23      316.30    216.37 o 
   3  17  10       14.00      -53.15    122.74 o 
  -3  18  10       51.13      383.42    195.11 o 
  -2  18  10       35.12       47.46    173.52 o 
  -1  18  10       16.19      369.17    157.39 o 
   0  18  10       47.94      204.77    152.23 o 
   1  18  10        6.13        9.53    119.71 o 
   2  18  10       17.16      334.60    250.43 o 
  -2  19  10       28.61     -177.63    177.63 o 
  -1  19  10        0.30       54.85    162.67 o 
   0  19  10        2.35      248.17    325.93 o 
  -9   0  11        1.30     -185.13    185.13 o 
  -7   0  11      347.83      375.74    189.83 o 
  -5   0  11       52.89      148.93    152.18 o 
  -3   0  11     3254.37     3279.88    296.52 o 
  -1   0  11     1485.08     1544.52     73.98 o 
   1   0  11     3344.33     3460.01    112.81 o 
   3   0  11      524.90      446.17     98.76 o 
   5   0  11     1040.12     1038.59    163.95 o 
   7   0  11        5.43       38.44    138.84 o 
  -9   1  11       63.42       77.20    133.40 o 
  -8   1  11       44.59      -65.82    135.71 o 
  -7   1  11        6.48       51.70    204.34 o 
  -6   1  11     1418.56     1385.04    159.89 o 
  -5   1  11      118.77      175.53     98.20 o 
  -4   1  11     2222.53     2094.11    130.26 o 
  -3   1  11       71.91       79.75    100.09 o 
  -2   1  11      653.91      659.24     51.85 o 
  -1   1  11      289.18      227.69     36.17 o 
   0   1  11      958.94      974.95     48.65 o 
   1   1  11     1749.82     1721.12     60.15 o 
   2   1  11     4392.89     4427.01    107.78 o 
   3   1  11     1444.39     1451.08     87.79 o 
   4   1  11     1018.58      978.03     81.20 o 
   5   1  11      379.55      431.60     95.12 o 
   6   1  11        1.29      178.22     98.67 o 
   7   1  11       71.59      124.61    106.86 o 
  -9   2  11        2.59      195.45    204.74 o 
  -8   2  11      253.88      269.07    126.26 o 
  -7   2  11       53.89        7.35    124.33 o 
  -6   2  11       14.40      -55.91    120.02 o 
  -5   2  11        2.38       58.56    143.54 o 
  -4   2  11     1684.71     1787.35    125.43 o 
  -3   2  11       90.13       58.19     91.19 o 
  -2   2  11      490.46      507.53     58.01 o 
  -1   2  11     1734.44     1902.98     67.39 o 
   0   2  11    11843.94    11968.66    156.92 o 
   1   2  11     1393.18     1395.22     84.30 o 
   2   2  11     2572.42     2526.36     87.48 o 
   3   2  11      159.25      180.89     62.48 o 
   4   2  11       75.07       69.72     66.95 o 
   5   2  11      466.36      467.95     84.87 o 
   6   2  11      739.85      879.09    123.41 o 
   7   2  11        0.66      -83.26    106.34 o 
  -9   3  11      261.03      682.28    390.25 o 
  -8   3  11      126.92       82.88    124.75 o 
  -7   3  11       52.82      152.82    127.29 o 
  -6   3  11      856.25      722.45    140.54 o 
  -5   3  11      402.48      419.22    102.07 o 
  -4   3  11      113.85      126.82     91.13 o 
  -3   3  11     1802.76     1807.14    117.66 o 
  -2   3  11     1578.63     1578.30     78.43 o 
  -1   3  11     3303.71     3244.93     76.67 o 
   0   3  11      833.88      910.96     52.55 o 
   1   3  11      101.10      137.62     48.58 o 
   2   3  11        9.75       13.29     55.00 o 
   3   3  11     2048.57     2117.66    100.12 o 
   4   3  11        5.40      -15.64     88.55 o 
   5   3  11      478.92      509.97     93.76 o 
   6   3  11        7.95      160.08     96.34 o 
   7   3  11      224.10      102.72    114.92 o 
  -9   4  11       12.88      -19.42    142.99 o 
  -8   4  11       12.39      224.18    138.85 o 
  -7   4  11      591.96      579.07    323.97 o 
  -6   4  11       30.51      -18.48    114.47 o 
  -5   4  11      138.36       74.83     90.00 o 
  -4   4  11      124.76      120.22     98.23 o 
  -3   4  11      785.79      862.63     80.13 o 
  -2   4  11       13.10       23.66     60.65 o 
  -1   4  11     2884.39     3111.37     98.79 o 
   0   4  11      649.52      578.10     50.57 o 
   1   4  11     4345.38     4492.43    111.74 o 
   2   4  11       94.77       63.57     55.44 o 
   3   4  11      162.44      115.61     65.01 o 
   4   4  11      151.43       92.36     73.37 o 
   5   4  11     1116.75     1152.57    106.01 o 
   6   4  11      375.10      437.78    112.69 o 
   7   4  11        6.40      164.80    104.17 o 
  -8   5  11        7.16      197.06    141.97 o 
  -7   5  11       28.03      -64.51    128.54 o 
  -6   5  11      218.47      354.68    236.51 o 
  -5   5  11      125.77      110.56    138.45 o 
  -4   5  11       76.05      103.15     95.35 o 
  -3   5  11     1057.18     1039.20     82.51 o 
  -2   5  11     6919.90     6987.98    158.49 o 
  -1   5  11        9.41       85.34     61.80 o 
   0   5  11     2283.11     2217.87    111.56 o 
   1   5  11       12.28      101.99     63.34 o 
   2   5  11      423.53      452.68     64.95 o 
   3   5  11      315.35      318.72     71.82 o 
   4   5  11     1259.55     1291.31    105.03 o 
   5   5  11       70.99      120.27     84.87 o 
   6   5  11      323.32      249.50    104.26 o 
   7   5  11       13.73      157.13    106.72 o 
  -8   6  11       16.46       59.02    135.17 o 
  -7   6  11       23.40      -74.06    124.50 o 
  -6   6  11      139.32      150.98    126.41 o 
  -5   6  11       79.05       95.56    116.98 o 
  -4   6  11      983.65      914.73    112.89 o 
  -3   6  11      967.22      869.39     87.75 o 
  -2   6  11      145.83      146.70     68.21 o 
  -1   6  11     1823.89     1782.44     73.95 o 
   0   6  11     2694.80     2719.24    108.75 o 
   1   6  11     6286.92     6538.84    160.29 o 
   2   6  11     1994.54     1933.89    114.77 o 
   3   6  11      139.15       91.24     65.90 o 
   4   6  11      480.16      415.59    100.17 o 
   5   6  11     1063.58     1115.16    127.40 o 
   6   6  11       84.92      103.63    146.69 o 
   7   6  11       15.07       13.27    118.45 o 
  -8   7  11        8.91       -6.82    262.78 o 
  -7   7  11        9.01      200.73    149.43 o 
  -6   7  11       82.06      310.67    129.22 o 
  -5   7  11      204.97      171.67    200.03 o 
  -4   7  11       82.96      131.90     82.54 o 
  -3   7  11      198.79      211.02     72.11 o 
  -2   7  11      123.41      104.20     68.35 o 
  -1   7  11     2793.54     2743.71     90.06 o 
   0   7  11       84.62      105.56     67.87 o 
   1   7  11       78.88       59.69     63.02 o 
   2   7  11      293.74      286.92     83.64 o 
   3   7  11     1964.63     1838.80    104.69 o 
   4   7  11      103.90       81.38     82.08 o 
   5   7  11      160.75      146.49    103.29 o 
   6   7  11       23.50       15.25    168.26 o 
   7   7  11      203.30      178.44    118.07 o 
  -8   8  11       50.50      200.73    218.07 o 
  -7   8  11      134.32      157.76    182.77 o 
  -6   8  11       22.10       64.46    122.32 o 
  -5   8  11       16.09       25.28    120.02 o 
  -4   8  11      100.08       94.82     95.11 o 
  -3   8  11      529.81      543.42     81.68 o 
  -2   8  11      323.00      422.40     80.84 o 
  -1   8  11       69.27      182.86     67.22 o 
   0   8  11     1168.40     1219.64    111.41 o 
   1   8  11     1685.62     1820.42    106.22 o 
   2   8  11     1209.68     1112.82    101.27 o 
   3   8  11      636.05      732.86     84.52 o 
   4   8  11       68.52      -80.37    134.92 o 
   5   8  11      577.09      540.19    112.09 o 
   6   8  11      229.02      477.80    124.45 o 
  -8   9  11        0.20        1.00    416.14 o 
  -7   9  11        0.29       26.93    128.19 o 
  -6   9  11      606.17      569.86    138.29 o 
  -5   9  11        1.52      138.36    135.31 o 
  -4   9  11       33.83      117.55     72.71 o 
  -3   9  11      222.28      175.90    109.15 o 
  -2   9  11     1835.10     1783.28    103.92 o 
  -1   9  11      155.35       -6.51     87.20 o 
   0   9  11      445.90      348.14     79.06 o 
   1   9  11        0.50       -2.30     70.52 o 
   2   9  11      322.93      218.96     94.72 o 
   3   9  11       11.47       24.85     76.12 o 
   4   9  11     1673.03     1545.99    139.75 o 
   5   9  11        0.01      -65.65    103.54 o 
   6   9  11       73.32      -45.72    160.42 o 
  -7  10  11       86.06       -2.26    187.09 o 
  -6  10  11        9.98      111.47    125.45 o 
  -5  10  11        0.77       89.17    112.25 o 
  -4  10  11        4.72      135.70     81.41 o 
  -3  10  11      132.99       50.76     72.17 o 
  -2  10  11      402.08      344.76     75.60 o 
  -1  10  11     1666.69     1680.36    134.20 o 
   0  10  11      225.26      245.70     80.89 o 
   1  10  11     5751.73     5651.68    173.45 o 
   2  10  11      422.87      322.79     88.42 o 
   3  10  11      386.11      429.88    108.35 o 
   4  10  11       11.79      125.11     88.12 o 
   5  10  11      950.41     1010.69    261.61 o 
   6  10  11       49.55       79.81    114.47 o 
  -7  11  11      106.92      -12.72    285.53 o 
  -6  11  11      139.05       25.50    114.53 o 
  -5  11  11      282.58      284.52    114.44 o 
  -4  11  11       61.21       36.47     90.34 o 
  -3  11  11      110.36       53.59     73.54 o 
  -2  11  11      976.54      898.43    146.93 o 
  -1  11  11       23.32      -56.84     99.02 o 
   0  11  11      126.40      139.94     80.46 o 
   1  11  11      144.54       93.44     83.13 o 
   2  11  11      633.97      651.79    152.96 o 
   3  11  11      790.76      753.60    126.11 o 
   4  11  11      322.41      529.60    133.30 o 
   5  11  11       50.77      150.24    113.35 o 
   6  11  11       13.03      191.03    142.69 o 
  -7  12  11       28.46       32.95    199.25 o 
  -6  12  11        0.81      -19.84    115.78 o 
  -5  12  11        0.94      126.22     94.67 o 
  -4  12  11      470.53      295.12    105.06 o 
  -3  12  11       23.13     -103.90    103.90 o 
  -2  12  11     1323.96     1255.61    134.93 o 
  -1  12  11       46.95      -68.55     93.79 o 
   0  12  11      336.04      377.90     87.23 o 
   1  12  11      155.95      273.12    141.66 o 
   2  12  11      652.71      635.69    116.72 o 
   3  12  11       14.35      -64.38    109.79 o 
   4  12  11       77.14      186.75    123.52 o 
   5  12  11        1.28      -46.61    121.49 o 
  -6  13  11      191.44      141.82    245.13 o 
  -5  13  11      270.45       98.30     98.80 o 
  -4  13  11       26.48      -43.11    135.13 o 
  -3  13  11        2.13      188.11    143.37 o 
  -2  13  11      142.85      152.98    163.95 o 
  -1  13  11        6.77       -9.00    162.77 o 
   0  13  11      889.10      893.67    116.07 o 
   1  13  11      127.49       97.12     93.06 o 
   2  13  11      822.79     1002.65    132.12 o 
   3  13  11      471.71      609.44    172.97 o 
   4  13  11      150.09      230.66    120.92 o 
   5  13  11      104.46       48.13    133.81 o 
  -6  14  11       21.69     -181.20    288.67 o 
  -5  14  11       17.76       18.25    147.53 o 
  -4  14  11        4.35      -25.10    213.76 o 
  -3  14  11       81.67      358.97    152.69 o 
  -2  14  11       83.11       76.02    198.85 o 
  -1  14  11     1100.66     1023.47    161.87 o 
   0  14  11      197.74      212.67    132.12 o 
   1  14  11     1518.57     1583.90    137.37 o 
   2  14  11       94.66      219.52    108.56 o 
   3  14  11        3.36      213.16    111.09 o 
   4  14  11        0.07      108.56    130.76 o 
  -5  15  11       10.69        8.88    166.96 o 
  -4  15  11       30.71       31.81    160.01 o 
  -3  15  11      131.06      163.87    168.65 o 
  -2  15  11     1124.65     1270.55    179.43 o 
  -1  15  11        1.15      162.81    165.51 o 
   0  15  11      351.09      576.75    207.48 o 
   1  15  11      124.20      308.43    167.92 o 
   2  15  11      307.15      471.11    140.62 o 
   3  15  11        5.46      -22.35    127.46 o 
   4  15  11      221.73      284.93    269.06 o 
  -5  16  11        6.90     -168.28    176.20 o 
  -4  16  11      134.50      -48.82    169.44 o 
  -3  16  11       59.87      424.67    165.03 o 
  -2  16  11       47.56       -5.99    145.88 o 
  -1  16  11       11.93      264.29    160.02 o 
   0  16  11      139.70      296.10    157.53 o 
   1  16  11      180.56      252.09    194.15 o 
   2  16  11      220.88      338.76    212.97 o 
   3  16  11       11.35      -37.61    131.33 o 
  -4  17  11       21.99       13.49    176.72 o 
  -3  17  11      128.12      241.28    177.06 o 
  -2  17  11       62.47      -71.97    249.84 o 
  -1  17  11      394.65      352.97    162.64 o 
   0  17  11       99.15      207.99    159.74 o 
   1  17  11        0.96      166.47    183.95 o 
   2  17  11       23.82      296.52    132.38 o 
  -3  18  11      104.72      188.66    179.97 o 
  -2  18  11       15.22     -165.14    165.14 o 
  -1  18  11      201.76      213.66    190.62 o 
   0  18  11      191.36      304.86    176.89 o 
   1  18  11      427.37      741.28    170.36 o 
  -8   0  12       79.23      211.80    180.42 o 
  -6   0  12     1558.31     1674.76    238.47 o 
  -4   0  12       34.40     -103.66    106.88 o 
  -2   0  12    12178.10    12241.29    327.80 o 
   0   0  12      775.81      825.72     73.69 o 
   2   0  12     1005.01      904.46    107.61 o 
   4   0  12     5194.24     5079.52    235.72 o 
   6   0  12       68.85      129.43    138.06 o 
  -9   1  12       21.47      235.66    160.42 o 
  -8   1  12       53.69       17.97    126.69 o 
  -7   1  12      175.69       60.80    128.81 o 
  -6   1  12      121.18      360.59    127.70 o 
  -5   1  12     1078.47     1129.16    120.58 o 
  -4   1  12     2871.00     2995.25    154.34 o 
  -3   1  12     1441.42     1448.80    103.55 o 
  -2   1  12       91.98       34.22     66.74 o 
  -1   1  12      105.21       86.20     48.62 o 
   0   1  12        9.81       36.58     41.38 o 
   1   1  12     3999.62     4112.19    102.49 o 
   2   1  12      105.54      183.36     66.19 o 
   3   1  12      292.47      362.34     69.94 o 
   4   1  12        7.02       59.86     65.01 o 
   5   1  12      708.32      739.61    130.22 o 
   6   1  12      101.06       99.49     97.84 o 
   7   1  12        4.57       17.55    103.17 o 
  -8   2  12        0.71      139.10    127.96 o 
  -7   2  12      300.02      375.30    142.25 o 
  -6   2  12      222.63      229.07    130.23 o 
  -5   2  12      347.36      321.94    104.86 o 
  -4   2  12       35.49      -17.52     92.06 o 
  -3   2  12      917.59      916.17    104.91 o 
  -2   2  12       32.53       -5.39     82.60 o 
  -1   2  12      619.09      602.10     67.82 o 
   0   2  12        7.30       13.31     40.86 o 
   1   2  12      199.28      247.60     66.00 o 
   2   2  12      629.04      645.86     63.82 o 
   3   2  12     1643.76     1535.11     92.03 o 
   4   2  12       38.43       18.59     98.96 o 
   5   2  12      141.29      365.22     90.62 o 
   6   2  12       73.43      -24.09     96.49 o 
   7   2  12      188.26      281.22    114.82 o 
  -8   3  12      144.80      268.16    139.51 o 
  -7   3  12       51.07       55.94    129.84 o 
  -6   3  12       18.55       28.07    117.75 o 
  -5   3  12       60.76       26.11     94.43 o 
  -4   3  12     2178.86     2128.46    134.77 o 
  -3   3  12       13.81       -3.03     83.97 o 
  -2   3  12      305.03      257.55     69.45 o 
  -1   3  12     1155.81     1232.65     78.20 o 
   0   3  12     1746.52     1858.75     64.45 o 
   1   3  12     4676.32     4624.07    113.18 o 
   2   3  12      694.36      649.35     66.13 o 
   3   3  12      742.48      724.24     76.82 o 
   4   3  12      433.62      303.73     78.96 o 
   5   3  12      269.57      237.17     93.27 o 
   6   3  12       50.87       43.93    150.61 o 
   7   3  12        0.37      -39.59    114.37 o 
  -8   4  12       20.45      200.83    138.83 o 
  -7   4  12        0.44      286.03    137.28 o 
  -6   4  12      414.53      557.69    134.91 o 
  -5   4  12        8.78       62.96     88.51 o 
  -4   4  12       33.77      -37.62     90.32 o 
  -3   4  12     1382.83     1479.61    116.26 o 
  -2   4  12     7713.93     8011.46    168.92 o 
  -1   4  12      687.58      751.25     57.78 o 
   0   4  12     5115.22     5205.26    141.92 o 
   1   4  12        8.85       15.09     53.78 o 
   2   4  12     2065.28     2077.73     88.47 o 
   3   4  12      246.89      205.47     68.62 o 
   4   4  12      356.06      219.69     70.54 o 
   5   4  12        3.22       50.45     89.63 o 
   6   4  12      319.32      145.12    143.55 o 
   7   4  12       18.15      -29.52    117.30 o 
  -8   5  12      110.05      168.78    134.23 o 
  -7   5  12      584.16      548.91    149.26 o 
  -6   5  12       28.78     -106.08    106.08 o 
  -5   5  12      159.59      296.36    118.86 o 
  -4   5  12        0.24       -4.01    128.29 o 
  -3   5  12      626.20      626.13    103.38 o 
  -2   5  12       61.41       62.16     65.82 o 
  -1   5  12     1253.81     1147.43     78.25 o 
   0   5  12      113.44      154.69     58.12 o 
   1   5  12     3688.92     3756.26    119.22 o 
   2   5  12       90.65       98.49     57.76 o 
   3   5  12      812.11      721.68     79.67 o 
   4   5  12       48.90      -59.34     81.60 o 
   5   5  12      137.04      200.80    115.00 o 
   6   5  12        6.53       22.25    106.39 o 
   7   5  12        9.88      249.37    196.89 o 
  -8   6  12       46.26      173.09    142.58 o 
  -7   6  12        1.05      -12.90    164.34 o 
  -6   6  12      182.79      -40.20    130.22 o 
  -5   6  12       15.31      112.99    108.11 o 
  -4   6  12        0.42       -3.19     91.72 o 
  -3   6  12      902.56      824.98    105.76 o 
  -2   6  12     3152.04     3105.67    115.05 o 
  -1   6  12      754.52      734.85     72.42 o 
   0   6  12     1017.44      961.42     80.48 o 
   1   6  12      397.30      428.30     73.26 o 
   2   6  12     1017.73     1017.11     79.06 o 
   3   6  12       13.08       46.01     67.33 o 
   4   6  12      249.06      278.56     83.75 o 
   5   6  12        9.26      127.76     86.92 o 
   6   6  12      180.11      245.88    151.79 o 
  -8   7  12      159.02      280.15    150.63 o 
  -7   7  12       11.61       69.52    129.29 o 
  -6   7  12       37.17      -23.87    129.43 o 
  -5   7  12       35.02      203.82    109.99 o 
  -4   7  12     2601.29     2746.40    152.14 o 
  -3   7  12       23.96       85.45     73.08 o 
  -2   7  12       27.74      107.90     66.04 o 
  -1   7  12       14.22      168.24     88.19 o 
   0   7  12     1370.17     1353.79     92.96 o 
   1   7  12        6.33      -50.99     68.68 o 
   2   7  12     1203.86     1268.92     93.78 o 
   3   7  12       64.52       54.39     70.58 o 
   4   7  12      170.90      143.78     85.87 o 
   5   7  12       12.36     -102.30    102.30 o 
   6   7  12        3.95       80.84    107.09 o 
  -8   8  12        0.82      103.62    302.79 o 
  -7   8  12       37.51      176.28    127.74 o 
  -6   8  12       40.30       -1.35    121.88 o 
  -5   8  12      149.60      161.92    109.19 o 
  -4   8  12       79.73       -5.83     82.64 o 
  -3   8  12     1976.76     1717.28    103.80 o 
  -2   8  12     1573.11     1660.89     98.83 o 
  -1   8  12     2717.92     2818.23    145.11 o 
   0   8  12     1393.65     1363.02     97.83 o 
   1   8  12      152.45      177.90     72.54 o 
   2   8  12     2112.55     2167.99    111.31 o 
   3   8  12      817.02      905.61     88.99 o 
   4   8  12        2.28       52.28     85.30 o 
   5   8  12        6.46      109.68    110.92 o 
   6   8  12       98.66      -16.53    114.01 o 
  -7   9  12      130.90      -23.11    334.56 o 
  -6   9  12       49.52       72.16    303.57 o 
  -5   9  12       22.41      116.34    100.91 o 
  -4   9  12      228.30      333.43     86.16 o 
  -3   9  12      977.09      962.38     89.68 o 
  -2   9  12       70.67      187.57     75.10 o 
  -1   9  12      262.95      255.38     95.08 o 
   0   9  12      417.02      379.94     82.77 o 
   1   9  12      730.73      667.44     85.25 o 
   2   9  12     1163.86     1210.32    101.67 o 
   3   9  12        9.72      119.69     77.01 o 
   4   9  12      236.29      125.08    103.51 o 
   5   9  12      396.62      348.62    180.42 o 
   6   9  12        8.04      150.32    169.83 o 
  -7  10  12       76.62      112.27    142.31 o 
  -6  10  12      428.80      391.98    133.73 o 
  -5  10  12       67.16      137.43    150.61 o 
  -4  10  12      507.96      379.54     97.04 o 
  -3  10  12      235.85      370.59     78.30 o 
  -2  10  12     1818.11     1886.96    136.91 o 
  -1  10  12        0.62      -94.47     94.47 o 
   0  10  12      751.38      719.47    114.25 o 
   1  10  12      504.55      436.38     83.63 o 
   2  10  12      904.28      960.20    100.35 o 
   3  10  12        6.80      139.64    106.53 o 
   4  10  12      201.67      376.59     97.12 o 
   5  10  12       64.77       72.13    115.48 o 
  -7  11  12        0.99      -22.88    132.97 o 
  -6  11  12       38.77      -41.29    115.03 o 
  -5  11  12      251.28      269.44    121.64 o 
  -4  11  12     1554.61     1347.78    121.63 o 
  -3  11  12      491.89      621.71     99.64 o 
  -2  11  12      307.37      167.10    101.32 o 
  -1  11  12       53.82        8.48     93.43 o 
   0  11  12      956.55      987.28    118.04 o 
   1  11  12      208.85      209.86     79.56 o 
   2  11  12      222.26      109.59     79.58 o 
   3  11  12        0.20      -16.51    117.66 o 
   4  11  12       21.58      177.18    163.55 o 
   5  11  12      393.30      804.03    318.09 o 
  -7  12  12       75.52      207.09    260.43 o 
  -6  12  12        6.91       13.92    117.45 o 
  -5  12  12       79.48       58.19    114.13 o 
  -4  12  12        6.85      126.39     88.03 o 
  -3  12  12     1127.14     1143.69    131.85 o 
  -2  12  12      225.24       13.28    108.17 o 
  -1  12  12     1556.45     1650.20    136.38 o 
   0  12  12       46.13      105.43    110.90 o 
   1  12  12      476.83      431.81    101.01 o 
   2  12  12       26.40      106.48    141.12 o 
   3  12  12     1104.34     1118.16    174.93 o 
   4  12  12       21.77      100.68    119.16 o 
   5  12  12       55.87       47.33    158.46 o 
  -6  13  12       43.77      -85.49    185.13 o 
  -5  13  12       58.74       23.93    189.44 o 
  -4  13  12      511.12      581.74    158.48 o 
  -3  13  12      142.51      204.75    155.32 o 
  -2  13  12       39.77     -128.17    128.17 o 
  -1  13  12       87.58      175.31    124.70 o 
   0  13  12      235.83      330.51    133.25 o 
   1  13  12      220.11      419.07    107.16 o 
   2  13  12      341.72      449.68    104.78 o 
   3  13  12       30.39      160.48    118.31 o 
   4  13  12        4.35       -5.43    135.03 o 
  -6  14  12      146.41      249.45    278.47 o 
  -5  14  12        8.43      218.07    283.96 o 
  -4  14  12       81.16      136.44    218.07 o 
  -3  14  12       10.60       90.76    142.91 o 
  -2  14  12      770.32      759.29    157.65 o 
  -1  14  12        0.52      101.98    188.26 o 
   0  14  12      296.22      425.96    143.00 o 
   1  14  12        0.11      265.03    129.00 o 
   2  14  12      235.60      351.74    173.50 o 
   3  14  12       34.90      271.39    206.70 o 
   4  14  12       32.45      278.65    135.88 o 
  -5  15  12       31.46     -240.04    240.04 o 
  -4  15  12       67.90       19.73    280.43 o 
  -3  15  12       61.19      -69.97    149.04 o 
  -2  15  12       34.15      242.22    151.49 o 
  -1  15  12       31.43       76.20    144.08 o 
   0  15  12      695.10      748.53    170.19 o 
   1  15  12      614.48      777.22    154.21 o 
   2  15  12       79.97       64.41    115.17 o 
   3  15  12       20.88      -66.63    143.34 o 
  -4  16  12       33.95     -160.49    160.49 o 
  -3  16  12      238.04      326.01    162.06 o 
  -2  16  12      169.36      200.58    173.36 o 
  -1  16  12      617.00      882.73    272.98 o 
   0  16  12       78.76       45.26    145.50 o 
   1  16  12       16.56      218.76    142.79 o 
   2  16  12        9.02      308.55    257.29 o 
   3  16  12      124.29      260.60    205.09 o 
  -3  17  12       23.79       67.95    169.05 o 
  -2  17  12        1.81       74.80    155.32 o 
  -1  17  12        2.73      197.38    164.39 o 
   0  17  12      548.79      443.76    167.31 o 
   1  17  12        4.65      562.51    165.66 o 
   2  17  12      200.31      634.50    177.67 o 
  -2  18  12      175.35       14.69    174.24 o 
  -1  18  12       20.61       62.99    181.16 o 
   0  18  12       24.00      291.94    251.02 o 
  -7   0  13       19.70     -135.71    183.56 o 
  -5   0  13      542.76      566.65    131.79 o 
  -3   0  13     2040.26     1942.67    178.07 o 
  -1   0  13      102.32      104.21    105.83 o 
   1   0  13     1816.07     1726.42    158.06 o 
   3   0  13     2430.37     2564.93    159.45 o 
   5   0  13      858.74      636.96    155.32 o 
  -8   1  13        7.22      -34.85    133.77 o 
  -7   1  13      319.27      329.42    145.56 o 
  -6   1  13      413.61      724.06    109.19 o 
  -5   1  13       23.85       16.90     80.51 o 
  -4   1  13       26.42      -28.36     83.42 o 
  -3   1  13      874.61      826.97     96.55 o 
  -2   1  13      175.73      244.21     79.96 o 
  -1   1  13     2793.45     2830.07    115.49 o 
   0   1  13      412.24      363.64     47.00 o 
   1   1  13       66.49       56.91     50.92 o 
   2   1  13      585.34      577.29     70.37 o 
   3   1  13      705.83      810.88     79.70 o 
   4   1  13       57.79       51.50     70.69 o 
   5   1  13        7.64      -16.60     98.01 o 
   6   1  13      139.39       95.59    102.33 o 
  -8   2  13       83.24     -168.67    174.93 o 
  -7   2  13       20.47       43.35    151.00 o 
  -6   2  13      349.58      272.26    185.91 o 
  -5   2  13       82.15      150.99     90.07 o 
  -4   2  13     3203.45     3289.47    159.90 o 
  -3   2  13      608.49      704.66    105.69 o 
  -2   2  13      281.10      217.44     77.92 o 
  -1   2  13      156.75      258.23     55.94 o 
   0   2  13      957.34      983.89     62.23 o 
   1   2  13       25.38       15.29     48.55 o 
   2   2  13       30.74       11.28     60.74 o 
   3   2  13       58.34       50.37     67.67 o 
   4   2  13     1139.59     1008.01    116.28 o 
   5   2  13        0.61      -26.58     97.25 o 
   6   2  13       82.00      180.57    227.88 o 
  -8   3  13        0.59     -114.96    114.96 o 
  -7   3  13      411.03      454.39    145.69 o 
  -6   3  13       22.30      167.72    120.88 o 
  -5   3  13      266.50      299.99    100.45 o 
  -4   3  13        4.60        7.45     97.02 o 
  -3   3  13      916.17      992.08    112.41 o 
  -2   3  13      258.48      185.55     84.52 o 
  -1   3  13     3719.88     3598.31    104.33 o 
   0   3  13      117.26      110.73     69.32 o 
   1   3  13      163.98      161.93     55.92 o 
   2   3  13      496.46      512.11     71.93 o 
   3   3  13       58.53        3.15     60.56 o 
   4   3  13        1.31      -48.29     67.62 o 
   5   3  13      187.64      100.98     90.33 o 
   6   3  13       81.56       12.60    108.41 o 
  -8   4  13      301.00      386.63    161.20 o 
  -7   4  13       84.20      154.81    127.04 o 
  -6   4  13      153.17      258.10    124.70 o 
  -5   4  13        7.40      -50.58     89.24 o 
  -4   4  13      850.28      913.92    131.63 o 
  -3   4  13      437.86      357.99     96.76 o 
  -2   4  13       14.74       87.86     88.12 o 
  -1   4  13      893.26      932.95     78.87 o 
   0   4  13      214.98      193.69     74.57 o 
   1   4  13     2095.96     2070.36     90.81 o 
   2   4  13        4.00       53.53     61.28 o 
   3   4  13        3.92      -59.88     62.93 o 
   4   4  13      265.56      202.94     87.45 o 
   5   4  13       66.10      114.56     97.62 o 
   6   4  13       10.54       95.77    113.38 o 
  -8   5  13       53.63        5.14    137.67 o 
  -7   5  13       69.13       13.69    137.71 o 
  -6   5  13      814.16      781.90    148.49 o 
  -5   5  13      161.60      114.55     93.85 o 
  -4   5  13        6.48      -90.29     90.29 o 
  -3   5  13      288.65      359.70     95.84 o 
  -2   5  13      969.54      985.48    120.42 o 
  -1   5  13      668.22      714.03     89.98 o 
   0   5  13      323.93      474.74     95.81 o 
   1   5  13      169.60      167.20     61.23 o 
   2   5  13       90.77       77.79     61.89 o 
   3   5  13       22.23      -61.47     65.81 o 
   4   5  13        9.80       43.41     88.59 o 
   5   5  13        2.24       31.86    110.86 o 
   6   5  13      217.83      254.17    118.84 o 
  -8   6  13      126.40      347.26    167.48 o 
  -7   6  13       53.10      144.96    128.38 o 
  -6   6  13       74.01      232.18    124.33 o 
  -5   6  13      188.63        0.90    110.60 o 
  -4   6  13      903.46      967.92    112.98 o 
  -3   6  13      232.46      317.52     94.20 o 
  -2   6  13       26.36       76.73     70.20 o 
  -1   6  13       29.06       -0.38    119.35 o 
   0   6  13     3320.27     3342.16    123.75 o 
   1   6  13     2263.94     2194.77    103.75 o 
   2   6  13      147.09       90.47     62.13 o 
   3   6  13      170.05      150.87     96.33 o 
   4   6  13      179.67      219.89     86.57 o 
   5   6  13       12.65       15.36     90.16 o 
   6   6  13       56.37      101.58    113.15 o 
  -8   7  13        0.16     -172.34    276.12 o 
  -7   7  13      295.61      416.28    220.82 o 
  -6   7  13      153.20      122.43    133.75 o 
  -5   7  13      217.51      224.89    118.25 o 
  -4   7  13       25.88       29.22     90.13 o 
  -3   7  13      574.57      496.33     98.10 o 
  -2   7  13        7.10        6.67     72.80 o 
  -1   7  13      792.36      856.71    104.31 o 
   0   7  13      555.14      615.31     98.74 o 
   1   7  13      226.14      235.01     72.82 o 
   2   7  13        9.37       48.82     61.08 o 
   3   7  13      149.12      111.83     72.85 o 
   4   7  13        0.10      -36.96     89.08 o 
   5   7  13      136.77      217.47    132.57 o 
   6   7  13       44.80       65.37    120.01 o 
  -7   8  13       20.15      101.14    125.55 o 
  -6   8  13       20.09      -22.23    178.07 o 
  -5   8  13        5.84      141.69    300.44 o 
  -4   8  13      701.52      848.14    151.20 o 
  -3   8  13      351.13      378.43     94.27 o 
  -2   8  13       53.72       14.37     87.58 o 
  -1   8  13        2.10      -87.69     87.69 o 
   0   8  13     1825.92     1725.39    124.07 o 
   1   8  13       36.82       70.16     76.37 o 
   2   8  13      210.28      188.08     72.36 o 
   3   8  13       30.41       69.26     91.26 o 
   4   8  13      232.57      275.76     94.42 o 
   5   8  13      112.17      277.48    111.74 o 
   6   8  13        1.78      131.39    119.81 o 
  -7   9  13       98.01      197.46    171.01 o 
  -6   9  13      635.49      426.98    139.32 o 
  -5   9  13        1.61       97.52    165.91 o 
  -4   9  13       18.60      -22.75     80.55 o 
  -3   9  13       45.91        6.08     97.39 o 
  -2   9  13     1048.27     1031.49    116.58 o 
  -1   9  13        9.68      108.76     89.20 o 
   0   9  13       54.86       67.03     94.39 o 
   1   9  13      226.48      257.22     76.43 o 
   2   9  13       21.61       77.47     79.06 o 
   3   9  13      111.97       32.32     74.85 o 
   4   9  13        4.85       20.70    298.48 o 
   5   9  13       49.87      103.19    122.63 o 
  -7  10  13        6.16     -119.69    140.00 o 
  -6  10  13      161.95      330.72    225.52 o 
  -5  10  13     1068.70      999.08    150.66 o 
  -4  10  13     1059.14      918.64    162.69 o 
  -3  10  13      982.01      912.57     91.28 o 
  -2  10  13       36.20       38.14     93.36 o 
  -1  10  13        5.42      -77.52     96.11 o 
   0  10  13      154.10       49.98     96.27 o 
   1  10  13     1052.13     1008.40    118.21 o 
   2  10  13      253.68      339.02    111.46 o 
   3  10  13        2.40       35.70    127.30 o 
   4  10  13       24.62      161.04     94.98 o 
   5  10  13       91.09      136.99    174.14 o 
  -7  11  13      202.85      251.49    174.54 o 
  -6  11  13       42.47       22.12    210.62 o 
  -5  11  13       88.72       45.34    206.31 o 
  -4  11  13        2.75      112.68     93.34 o 
  -3  11  13      466.76      394.50    115.07 o 
  -2  11  13       47.12       26.48     96.46 o 
  -1  11  13       20.83      -51.29     97.16 o 
   0  11  13      931.73      716.96    113.82 o 
   1  11  13       60.16       63.25     87.95 o 
   2  11  13        5.43       88.07     89.22 o 
   3  11  13      124.87      295.63    124.32 o 
   4  11  13       24.62       28.93    118.70 o 
   5  11  13       46.59      361.64    204.34 o 
  -6  12  13       56.52     -104.88    124.72 o 
  -5  12  13       11.20     -148.75    149.83 o 
  -4  12  13      527.01      503.46    121.91 o 
  -3  12  13       46.97      -27.07    111.49 o 
  -2  12  13       13.64      210.80    108.72 o 
  -1  12  13        6.85      144.54    101.25 o 
   0  12  13       95.42      148.54    102.20 o 
   1  12  13       24.43      -12.52     98.54 o 
   2  12  13      365.32      404.64     93.75 o 
   3  12  13       10.30      341.57    169.63 o 
   4  12  13     1092.80     1119.55    228.66 o 
  -6  13  13       87.07      308.81    247.49 o 
  -5  13  13       35.68      103.00    122.70 o 
  -4  13  13       40.81     -220.43    220.43 o 
  -3  13  13      243.45      234.62    123.07 o 
  -2  13  13      131.57      172.18    118.98 o 
  -1  13  13      154.99      278.63    113.42 o 
   0  13  13        7.76      130.28    111.79 o 
   1  13  13       88.23      176.55    121.80 o 
   2  13  13      118.53      302.53     98.67 o 
   3  13  13       24.77      317.52    221.28 o 
   4  13  13       18.36      346.50    148.05 o 
  -5  14  13      109.46      -81.58    258.08 o 
  -4  14  13       24.07     -246.31    246.31 o 
  -3  14  13      737.52      200.39    418.49 o 
  -2  14  13      355.79      225.54    149.40 o 
  -1  14  13      332.94      308.20    157.60 o 
   0  14  13        7.73      270.35    141.97 o 
   1  14  13      318.61      469.08    354.56 o 
   2  14  13        9.22       48.29    129.81 o 
   3  14  13       22.79       85.51    155.71 o 
  -5  15  13        8.29     -238.47    238.47 o 
  -4  15  13       23.27      245.53    254.94 o 
  -3  15  13      157.41      179.46    167.13 o 
  -2  15  13      444.19      371.43    220.82 o 
  -1  15  13        1.33       85.53    156.89 o 
   0  15  13      311.24      460.06    151.92 o 
   1  15  13      289.60      330.78    154.44 o 
   2  15  13       17.77      332.27    133.01 o 
   3  15  13        3.96       25.99    152.51 o 
  -4  16  13      152.90      -36.08    290.24 o 
  -3  16  13       10.94     -105.85    164.82 o 
  -2  16  13      146.71      179.80    156.58 o 
  -1  16  13       21.92      349.42    159.44 o 
   0  16  13      158.26      116.87    160.58 o 
   1  16  13       77.48       32.23    148.16 o 
   2  16  13        9.17      243.62    221.21 o 
  -2  17  13       28.44       27.44    173.21 o 
  -1  17  13      109.71       97.89    167.41 o 
   0  17  13        0.16       95.30    159.56 o 
   1  17  13       60.65      302.50    163.28 o 
  -8   0  14       34.65      217.29    190.62 o 
  -6   0  14       26.48      139.63    189.83 o 
  -4   0  14       28.65       32.64    114.53 o 
  -2   0  14      199.35      184.84    110.90 o 
   0   0  14      654.18      571.04    111.17 o 
   2   0  14      304.51      346.66    101.39 o 
   4   0  14     1663.89     1606.93    139.66 o 
   6   0  14      457.99      556.16    171.79 o 
  -8   1  14       77.92      158.05    138.71 o 
  -7   1  14        6.18       93.96    177.28 o 
  -6   1  14        1.68       48.02    100.44 o 
  -5   1  14      727.08      797.68     96.76 o 
  -4   1  14      172.27      230.78     86.03 o 
  -3   1  14      910.55      936.26     95.30 o 
  -2   1  14        3.37      -74.17     74.17 o 
  -1   1  14       39.98      155.25     73.77 o 
   0   1  14       10.55       86.09     61.19 o 
   1   1  14      158.47      105.50     61.37 o 
   2   1  14     3966.68     3858.29    126.85 o 
   3   1  14       11.69      -48.31     66.05 o 
   4   1  14      583.54      657.75     87.98 o 
   5   1  14        7.90       43.93     94.77 o 
   6   1  14       93.94       78.49    108.65 o 
  -8   2  14       19.43      157.79    131.29 o 
  -7   2  14      228.51      143.87    129.67 o 
  -6   2  14        4.41      134.46    223.17 o 
  -5   2  14      385.35      344.42    106.50 o 
  -4   2  14      238.47      128.63     98.70 o 
  -3   2  14     1868.27     1706.85    111.59 o 
  -2   2  14       15.10      -76.11     76.11 o 
  -1   2  14      342.98      316.78     77.30 o 
   0   2  14      217.81      149.64     67.38 o 
   1   2  14     3744.97     3848.15    120.66 o 
   2   2  14       79.60      138.74     70.79 o 
   3   2  14      388.80      501.28     90.13 o 
   4   2  14        5.61      135.60     82.17 o 
   5   2  14      361.75      457.37    113.05 o 
   6   2  14       14.58      -85.74    113.14 o 
  -8   3  14      216.96      182.51    144.41 o 
  -7   3  14       30.44     -114.96    114.96 o 
  -6   3  14       19.62       94.84    134.24 o 
  -5   3  14      223.57      179.36     94.36 o 
  -4   3  14      179.36      231.90     95.89 o 
  -3   3  14      118.90      205.53     96.23 o 
  -2   3  14      102.52      140.07     87.03 o 
  -1   3  14       11.48      -36.69     93.46 o 
   0   3  14      239.46      265.27     72.01 o 
   1   3  14       51.15        7.95     54.90 o 
   2   3  14      573.66      464.60     73.70 o 
   3   3  14       66.08      -31.31     84.46 o 
   4   3  14      435.54      499.42     80.46 o 
   5   3  14       13.28       93.67    113.05 o 
   6   3  14       40.67      144.41    113.43 o 
  -8   4  14       61.50      107.62    180.03 o 
  -7   4  14        4.82       75.05    135.14 o 
  -6   4  14      139.95      205.80    131.56 o 
  -5   4  14       12.85      -42.73     88.57 o 
  -4   4  14       19.78      -21.99     85.46 o 
  -3   4  14      670.87      633.46    100.06 o 
  -2   4  14        5.45      -70.13     79.77 o 
  -1   4  14     1265.66     1040.15    144.94 o 
   0   4  14      788.86      670.27     81.93 o 
   1   4  14       84.78      131.76     59.67 o 
   2   4  14       87.82      195.20     65.79 o 
   3   4  14        1.98      -68.46     68.46 o 
   4   4  14      258.13      204.02    134.96 o 
   5   4  14      184.76       63.01     96.07 o 
   6   4  14       55.57       31.53    177.67 o 
  -8   5  14        1.31      129.66    175.71 o 
  -7   5  14        0.22     -118.29    120.89 o 
  -6   5  14       10.76       65.09    125.49 o 
  -5   5  14      241.71      195.21    109.06 o 
  -4   5  14       21.53        0.50    100.28 o 
  -3   5  14      181.36      145.47     91.49 o 
  -2   5  14      949.11      981.99    106.90 o 
  -1   5  14      501.43      552.87    116.26 o 
   0   5  14       71.48       21.54     84.20 o 
   1   5  14       19.90      -27.02     68.27 o 
   2   5  14       22.27       20.79     58.79 o 
   3   5  14      283.84      290.04     78.80 o 
   4   5  14       59.63       -1.36    152.12 o 
   5   5  14       11.42       15.24     90.09 o 
   6   5  14        1.29       -9.37    148.65 o 
  -8   6  14      117.96      340.21    190.22 o 
  -7   6  14      242.18      462.66    138.58 o 
  -6   6  14       76.37       85.64    125.81 o 
  -5   6  14      288.97      316.49    126.98 o 
  -4   6  14       18.00      -28.89     84.28 o 
  -3   6  14      631.38      609.03     99.86 o 
  -2   6  14       11.86      135.03    127.47 o 
  -1   6  14      108.76      219.73     84.52 o 
   0   6  14      663.23      701.99    105.89 o 
   1   6  14     3188.43     3112.70    132.31 o 
   2   6  14      569.53      601.74     71.73 o 
   3   6  14      352.18      386.29     79.06 o 
   4   6  14       13.58      -84.41     84.41 o 
   5   6  14      131.54       82.23     96.51 o 
   6   6  14       26.99        6.45    127.29 o 
  -7   7  14       25.46      -41.03    281.61 o 
  -6   7  14       59.28       -9.85    123.94 o 
  -5   7  14      117.58      121.21    115.63 o 
  -4   7  14      348.42      409.45    102.18 o 
  -3   7  14       29.57        1.89    120.84 o 
  -2   7  14      145.37      145.54    132.66 o 
  -1   7  14       92.68       95.56     92.16 o 
   0   7  14       75.11       20.57     75.05 o 
   1   7  14       34.10       65.49     86.63 o 
   2   7  14      157.98      228.84     68.48 o 
   3   7  14        0.55      180.30     81.32 o 
   4   7  14      751.44      707.59    103.06 o 
   5   7  14       20.27      160.82    102.49 o 
  -7   8  14      314.52      236.51    132.56 o 
  -6   8  14        3.12      280.86    166.30 o 
  -5   8  14      166.84      141.12    237.29 o 
  -4   8  14      349.48      258.01     95.19 o 
  -3   8  14       38.65       82.27    106.34 o 
  -2   8  14      289.91       66.18    135.98 o 
  -1   8  14      522.11      375.14     98.92 o 
   0   8  14       39.21       29.33     81.50 o 
   1   8  14      572.87      762.62    113.72 o 
   2   8  14       35.92      118.00     84.58 o 
   3   8  14       61.05      287.85     81.58 o 
   4   8  14      116.22      271.25     97.63 o 
   5   8  14      113.36      192.48    208.66 o 
  -7   9  14       13.79      -76.82    425.55 o 
  -6   9  14        5.43       62.57    265.53 o 
  -5   9  14      195.95      417.28    114.44 o 
  -4   9  14        6.75      -48.43     88.46 o 
  -3   9  14        0.15     -126.80    126.80 o 
  -2   9  14      101.37      -13.04    103.84 o 
  -1   9  14       64.66      187.53     92.18 o 
   0   9  14       31.15       51.73     90.04 o 
   1   9  14      113.36       93.41    104.14 o 
   2   9  14       86.23      133.83    101.70 o 
   3   9  14      279.06      420.18    102.97 o 
   4   9  14       14.41      311.39    101.98 o 
   5   9  14       39.50      125.51    181.99 o 
  -7  10  14        8.38      187.16    138.62 o 
  -6  10  14        6.38      177.28    128.32 o 
  -5  10  14        7.25      252.35    122.92 o 
  -4  10  14        2.55       -7.92    142.72 o 
  -3  10  14      178.47      147.35    147.08 o 
  -2  10  14       87.10       22.63     99.67 o 
  -1  10  14       85.83       45.27     93.46 o 
   0  10  14      971.11      960.97    118.02 o 
   1  10  14      459.97      509.09    100.05 o 
   2  10  14      259.40      283.57     85.34 o 
   3  10  14      264.13      376.55    140.40 o 
   4  10  14      174.85      458.93    107.74 o 
   5  10  14       76.74     -123.71    123.71 o 
  -6  11  14      116.43      302.81    136.40 o 
  -5  11  14        8.69     -138.68    248.27 o 
  -4  11  14      128.74       52.97    137.46 o 
  -3  11  14       55.81     -156.10    156.10 o 
  -2  11  14       41.84      -38.87    102.09 o 
  -1  11  14       25.79      -50.92     92.68 o 
   0  11  14       46.17      -19.92     93.19 o 
   1  11  14       89.65      114.76    100.07 o 
   2  11  14      571.28      352.89    149.79 o 
   3  11  14      192.82      383.93    283.17 o 
   4  11  14      274.05      524.48    130.58 o 
  -6  12  14        0.08     -131.58    296.91 o 
  -5  12  14      151.10      114.87    194.54 o 
  -4  12  14       28.34       26.67    220.43 o 
  -3  12  14      436.04      476.75    162.83 o 
  -2  12  14       99.62      208.67    106.25 o 
  -1  12  14      565.48      467.82    117.56 o 
   0  12  14        3.73      -28.03    101.85 o 
   1  12  14       42.29       13.60     96.19 o 
   2  12  14        2.34      167.69    136.92 o 
   3  12  14       11.13      339.84    206.94 o 
   4  12  14        4.14      119.39    275.73 o 
  -5  13  14      101.46     -109.27    124.40 o 
  -4  13  14      283.93      465.95    254.16 o 
  -3  13  14        0.80       24.04    159.42 o 
  -2  13  14       13.41        8.76    113.74 o 
  -1  13  14       76.84      243.05    113.96 o 
   0  13  14        3.42       37.33    106.37 o 
   1  13  14        7.13        5.08    114.27 o 
   2  13  14       75.71      160.81    488.70 o 
   3  13  14       93.44      132.05    113.29 o 
  -5  14  14        6.76      283.18    270.63 o 
  -4  14  14       50.80     -249.45    249.45 o 
  -3  14  14       18.95     -150.61    222.78 o 
  -2  14  14       43.24      118.93    142.99 o 
  -1  14  14        4.07        6.18    145.87 o 
   0  14  14      288.68      358.04    144.65 o 
   1  14  14        3.81      178.21    134.05 o 
   2  14  14      427.21      383.61    223.56 o 
   3  14  14       30.00      319.28    180.81 o 
  -4  15  14        1.22     -251.80    251.80 o 
  -3  15  14       33.87       32.95    245.53 o 
  -2  15  14        0.26     -118.87    413.79 o 
  -1  15  14       91.62      356.47    158.06 o 
   0  15  14        2.81       94.13    154.04 o 
   1  15  14       45.07      303.68    142.30 o 
   2  15  14       34.24      202.13    150.09 o 
  -3  16  14      226.65      679.57    221.60 o 
  -2  16  14       53.82      218.15    166.84 o 
  -1  16  14       50.01      289.76    191.40 o 
   0  16  14       10.76      279.27    318.09 o 
   1  16  14       38.76      392.68    153.77 o 
  -7   0  15       69.47      -49.42    165.51 o 
  -5   0  15     1420.16     1254.68    149.42 o 
  -3   0  15      742.99      742.62    139.22 o 
  -1   0  15     2170.61     2145.98    288.28 o 
   1   0  15        4.17       12.11     82.55 o 
   3   0  15     1164.44     1036.08    128.44 o 
   5   0  15       35.00      -23.53    138.84 o 
  -8   1  15       12.75       -1.44    238.86 o 
  -7   1  15      228.54      185.68    128.77 o 
  -6   1  15       19.43      154.50    105.35 o 
  -5   1  15        4.52       -6.39     83.45 o 
  -4   1  15      648.27      587.35    103.60 o 
  -3   1  15      290.78      116.76     85.27 o 
  -2   1  15       15.26       13.79     76.74 o 
  -1   1  15        6.56       47.67     75.52 o 
   0   1  15     1486.53     1505.78    162.47 o 
   1   1  15      197.91       78.42     85.24 o 
   2   1  15       45.42       44.51    104.73 o 
   3   1  15        2.94      -28.73     70.20 o 
   4   1  15       64.59       40.23     71.67 o 
   5   1  15      341.72      311.62    116.46 o 
   6   1  15      104.04      273.25    156.49 o 
  -8   2  15       11.65       74.51    136.84 o 
  -7   2  15       13.47      -46.84    122.51 o 
  -6   2  15        3.17       20.39    106.78 o 
  -5   2  15       23.06      -57.25     82.99 o 
  -4   2  15       69.78       49.53     80.71 o 
  -3   2  15      104.16       85.95     81.28 o 
  -2   2  15      483.19      494.30    103.71 o 
  -1   2  15      440.48      348.53    101.17 o 
   0   2  15       25.34        0.24     89.54 o 
   1   2  15        0.75       12.46     78.88 o 
   2   2  15      662.28      717.78     78.66 o 
   3   2  15       72.40       73.83     70.59 o 
   4   2  15      927.79      916.19     91.78 o 
   5   2  15       20.32       -7.61    137.28 o 
   6   2  15       35.05      -19.70    217.68 o 
  -8   3  15      107.82      399.46    158.07 o 
  -7   3  15      286.19      442.34    142.48 o 
  -6   3  15        8.26     -114.50    114.50 o 
  -5   3  15        4.92      205.65     95.90 o 
  -4   3  15      418.49      388.25    125.16 o 
  -3   3  15      352.27      337.71     90.04 o 
  -2   3  15      163.78      135.37     78.94 o 
  -1   3  15      724.77      544.51    105.59 o 
   0   3  15      251.61      155.25    133.51 o 
   1   3  15     1456.14     1404.60    111.38 o 
   2   3  15      343.44      356.21     68.69 o 
   3   3  15       10.67       32.25     69.20 o 
   4   3  15       38.96       68.78     77.81 o 
   5   3  15      208.01      213.01    113.22 o 
   6   3  15        7.46     -116.68    116.68 o 
  -8   4  15       40.24       26.64    136.07 o 
  -7   4  15       68.20      204.06    239.64 o 
  -6   4  15       55.05      143.05    121.64 o 
  -5   4  15      376.63      317.70     98.74 o 
  -4   4  15       68.38      176.92     87.33 o 
  -3   4  15      654.68      607.92    100.44 o 
  -2   4  15      349.83      245.62    105.18 o 
  -1   4  15     3911.24     3955.66    178.16 o 
   0   4  15      855.95      766.46     82.86 o 
   1   4  15       55.60      165.20     68.41 o 
   2   4  15        5.45       10.79     68.84 o 
   3   4  15     1019.03      950.81     92.15 o 
   4   4  15      127.85      144.52     89.93 o 
   5   4  15       27.28      132.95    104.39 o 
  -7   5  15       97.22      282.33    245.13 o 
  -6   5  15        4.01       47.66    118.27 o 
  -5   5  15       80.57       72.52    102.24 o 
  -4   5  15      202.36      173.56     92.11 o 
  -3   5  15      461.83      431.77     94.95 o 
  -2   5  15      317.60      317.16    152.96 o 
  -1   5  15       55.92      -43.39    149.04 o 
   0   5  15     1551.38     1631.14    102.06 o 
   1   5  15      402.90      366.95     78.42 o 
   2   5  15      399.48      501.79    100.89 o 
   3   5  15       18.71      -47.72     69.55 o 
   4   5  15       63.47      101.96     96.51 o 
   5   5  15       17.37       81.56     96.10 o 
  -7   6  15       21.54       54.12    130.07 o 
  -6   6  15       10.02       15.24    122.66 o 
  -5   6  15      383.98      417.97    129.10 o 
  -4   6  15       65.75      112.52    125.64 o 
  -3   6  15       72.23      171.83     86.58 o 
  -2   6  15        3.30     -117.02    117.02 o 
  -1   6  15      282.39      197.52    182.38 o 
   0   6  15      156.04       65.88    100.39 o 
   1   6  15      402.10      312.68     83.35 o 
   2   6  15      358.04      366.45     95.15 o 
   3   6  15      482.27      492.43    110.68 o 
   4   6  15      135.23       73.17     92.61 o 
   5   6  15        0.61        0.75    135.33 o 
  -7   7  15      116.30      217.22    133.89 o 
  -6   7  15       68.23       41.64    243.17 o 
  -5   7  15        0.67      101.10    109.13 o 
  -4   7  15      284.27      210.25    149.39 o 
  -3   7  15      408.86      463.97    134.20 o 
  -2   7  15      136.98       -4.77    122.70 o 
  -1   7  15      745.48      703.05    165.91 o 
   0   7  15      552.02      629.73    107.51 o 
   1   7  15     2008.49     1951.58    116.57 o 
   2   7  15       13.26       17.70    121.04 o 
   3   7  15       32.71       28.40     92.96 o 
   4   7  15        9.78      -48.34     93.97 o 
   5   7  15      279.09      276.54    116.57 o 
  -7   8  15       33.08      395.34    149.47 o 
  -6   8  15        4.24      -31.25    181.99 o 
  -5   8  15       26.48      181.59    109.89 o 
  -4   8  15      250.11      191.66     96.39 o 
  -3   8  15      675.85      427.27    147.20 o 
  -2   8  15      406.78      360.10    140.64 o 
  -1   8  15     2724.38     2601.18    194.32 o 
   0   8  15      638.49      687.60    102.90 o 
   1   8  15        7.80      -47.89    123.68 o 
   2   8  15      372.74      311.11    177.42 o 
   3   8  15      273.64      104.27    316.91 o 
   4   8  15      413.59      410.78    101.90 o 
   5   8  15        1.43      -44.42    126.17 o 
  -7   9  15        2.13      -67.46    206.70 o 
  -6   9  15        1.50      177.94    129.63 o 
  -5   9  15      172.90      157.20    118.55 o 
  -4   9  15       95.60      115.76    108.08 o 
  -3   9  15        6.38     -127.75    127.75 o 
  -2   9  15       40.33      -10.69    181.60 o 
  -1   9  15       44.10     -117.76    117.76 o 
   0   9  15      334.44      306.23    168.18 o 
   1   9  15       95.35      213.21    101.79 o 
   2   9  15      122.25      171.41    105.00 o 
   3   9  15      148.18      289.52    103.70 o 
   4   9  15      314.21      337.73    105.41 o 
  -6  10  15        8.20       96.75    273.77 o 
  -5  10  15      158.91      291.28    128.25 o 
  -4  10  15       13.02      -74.64    133.74 o 
  -3  10  15        1.87       55.62    148.83 o 
  -2  10  15      165.74      -22.23    299.65 o 
  -1  10  15      394.54      250.38     96.55 o 
   0  10  15      139.47       45.29     93.22 o 
   1  10  15      315.50      450.86    158.41 o 
   2  10  15      123.46      161.52    107.53 o 
   3  10  15      274.33      469.03     98.35 o 
   4  10  15        7.80      -67.12    164.34 o 
  -6  11  15        6.65      -16.87    175.71 o 
  -5  11  15        5.11     -116.10    117.04 o 
  -4  11  15      430.78      392.41    155.20 o 
  -3  11  15      375.77      256.55    158.32 o 
  -2  11  15       10.88       71.16    167.48 o 
  -1  11  15       16.57       85.40    150.90 o 
   0  11  15        5.33       21.68     97.65 o 
   1  11  15      434.72      621.98    113.88 o 
   2  11  15       47.36       84.76    108.09 o 
   3  11  15       57.14      139.48    111.01 o 
   4  11  15       99.71      415.56    140.94 o 
  -5  12  15       58.90     -200.81    234.54 o 
  -4  12  15       90.77      202.38    229.84 o 
  -3  12  15        9.70     -176.89    176.89 o 
  -2  12  15      551.59      575.42    170.11 o 
  -1  12  15       63.98       58.09    136.44 o 
   0  12  15      321.76      393.93    110.06 o 
   1  12  15       13.29      106.02    101.17 o 
   2  12  15      117.34      376.17    122.34 o 
   3  12  15       38.51      263.69    143.76 o 
  -5  13  15       13.31      -25.10    308.28 o 
  -4  13  15       32.28       10.98    239.25 o 
  -3  13  15       26.31     -163.23    163.23 o 
  -2  13  15       20.83      -22.04    154.82 o 
  -1  13  15       47.30        5.31    107.44 o 
   0  13  15      104.72      318.15    109.58 o 
   1  13  15      236.13      313.97    108.27 o 
   2  13  15       34.95      312.97    159.45 o 
   3  13  15        4.90      299.29    162.35 o 
  -4  14  15        4.68     -228.27    228.27 o 
  -3  14  15        0.15      -97.77    208.27 o 
  -2  14  15       58.09      174.30    116.81 o 
  -1  14  15      210.67      106.03    150.82 o 
   0  14  15       15.74      -79.40    140.18 o 
   1  14  15       25.25      225.72    132.01 o 
   2  14  15        0.32      289.21    291.42 o 
  -3  15  15       25.86     -115.31    279.26 o 
  -2  15  15       21.75      191.93    173.21 o 
  -1  15  15       21.08      466.70    204.34 o 
   0  15  15      551.57      517.36    164.67 o 
   1  15  15      320.33      450.38    142.05 o 
  -1  16  15       27.32     -165.51    165.51 o 
  -8   0  16       11.85      -53.34    196.89 o 
  -6   0  16      229.38      306.09    136.04 o 
  -4   0  16     2295.19     2106.42    336.91 o 
  -2   0  16      619.10      593.71    130.61 o 
   0   0  16      706.51      540.47    192.19 o 
   2   0  16     1685.00     1613.82    137.83 o 
   4   0  16      782.77      725.80    129.67 o 
  -7   1  16      128.49      174.06    216.50 o 
  -6   1  16       88.67      239.22    188.23 o 
  -5   1  16      135.23      294.78     92.77 o 
  -4   1  16      190.56      257.01     84.94 o 
  -3   1  16      548.88      487.50     87.92 o 
  -2   1  16      518.34      417.82     85.43 o 
  -1   1  16      183.32       60.41     92.17 o 
   0   1  16     2636.65     2757.81    467.13 o 
   1   1  16      497.37      445.36    128.25 o 
   2   1  16       51.74      -47.78     78.76 o 
   3   1  16      549.68      507.22     80.26 o 
   4   1  16        1.89      -77.60     77.60 o 
   5   1  16       86.86      111.64    119.28 o 
  -7   2  16       24.01      -87.79    133.11 o 
  -6   2  16        6.71      202.95    107.73 o 
  -5   2  16      273.66      240.33    104.99 o 
  -4   2  16      147.67       86.43     81.32 o 
  -3   2  16      299.94      316.00     78.33 o 
  -2   2  16       29.11       -9.87     91.03 o 
  -1   2  16      134.09       54.67     90.04 o 
   0   2  16      110.46      -52.67    116.38 o 
   1   2  16     1624.02     1725.42    167.98 o 
   2   2  16       44.39       29.40     81.10 o 
   3   2  16        7.59      -76.54     76.54 o 
   4   2  16        9.11      -50.53     75.27 o 
   5   2  16      115.35      474.18    290.24 o 
  -7   3  16       38.69       19.39    185.91 o 
  -6   3  16       48.23      431.87    131.74 o 
  -5   3  16       70.12      182.69     82.99 o 
  -4   3  16       44.86       -4.85     79.79 o 
  -3   3  16       17.90      -22.57     71.36 o 
  -2   3  16     1779.53     1660.29    131.11 o 
  -1   3  16        6.07      -15.27     93.24 o 
   0   3  16      366.98      473.59    134.66 o 
   1   3  16      849.11      670.58    143.66 o 
   2   3  16       13.52       40.49     84.84 o 
   3   3  16      425.90      296.51     78.06 o 
   4   3  16        8.78       -4.13    218.59 o 
   5   3  16        2.83      -24.96    235.33 o 
  -7   4  16       57.46      290.53    138.28 o 
  -6   4  16       13.52      -47.47    122.68 o 
  -5   4  16       28.02      143.45    112.02 o 
  -4   4  16      603.91      590.91    105.65 o 
  -3   4  16       37.24       45.77     88.24 o 
  -2   4  16      135.13      180.07     93.25 o 
  -1   4  16        8.41       43.70     93.08 o 
   0   4  16     1656.20     1402.01    125.72 o 
   1   4  16      173.50      381.93     92.28 o 
   2   4  16      397.55      336.52     91.14 o 
   3   4  16       11.40       16.15     74.61 o 
   4   4  16      280.71      404.04     98.96 o 
   5   4  16       90.90       85.91    173.70 o 
  -7   5  16      113.35      218.82    267.88 o 
  -6   5  16      160.17      442.52    204.34 o 
  -5   5  16      162.35      200.57    107.85 o 
  -4   5  16       96.08      128.46     94.81 o 
  -3   5  16      972.29      996.34    137.90 o 
  -2   5  16      226.05      264.21    116.67 o 
  -1   5  16      295.75      438.03    108.84 o 
   0   5  16       95.84      144.05     95.37 o 
   1   5  16      391.96      253.48     93.61 o 
   2   5  16       46.54       49.23     87.52 o 
   3   5  16      960.39      885.30    110.89 o 
   4   5  16       21.37       33.72    116.30 o 
   5   5  16       18.01     -109.20    109.20 o 
  -7   6  16        0.83      183.18    152.01 o 
  -6   6  16        0.41     -115.45    115.45 o 
  -5   6  16      100.10      233.82    139.42 o 
  -4   6  16      853.52     1020.61    118.65 o 
  -3   6  16      192.30      384.48    129.92 o 
  -2   6  16      255.21      381.53    131.16 o 
  -1   6  16      499.81      591.83    308.67 o 
   0   6  16      533.54      659.03    108.28 o 
   1   6  16      721.93      716.23     90.42 o 
   2   6  16      233.20      277.23     97.42 o 
   3   6  16      123.33      102.20    117.65 o 
   4   6  16        9.39      168.79    106.48 o 
   5   6  16        7.99      -44.89    115.85 o 
  -7   7  16       22.34      427.02    151.32 o 
  -6   7  16       87.13       28.63    123.93 o 
  -5   7  16      264.75      309.23    119.11 o 
  -4   7  16       46.79      240.79    114.83 o 
  -3   7  16       40.06       26.84    123.81 o 
  -2   7  16      548.45      725.11    305.54 o 
  -1   7  16       24.16     -127.61    127.61 o 
   0   7  16       80.05      -14.19    126.08 o 
   1   7  16        6.93      132.77     84.22 o 
   2   7  16      142.69      236.18    124.42 o 
   3   7  16        0.01      -37.23     98.40 o 
   4   7  16       34.52      112.46    200.31 o 
  -6   8  16       28.25       34.23    121.36 o 
  -5   8  16       90.65       94.09    136.88 o 
  -4   8  16       80.50      310.73    159.56 o 
  -3   8  16       13.19       48.33    135.70 o 
  -2   8  16      289.02      336.49    138.37 o 
  -1   8  16      455.58      474.82    215.72 o 
   0   8  16      453.62      462.11    109.52 o 
   1   8  16      235.72      283.41     89.05 o 
   2   8  16       64.85      143.46     99.49 o 
   3   8  16        5.96      -71.89    111.06 o 
   4   8  16      201.36      283.71    282.40 o 
  -6   9  16      204.39      275.75    323.97 o 
  -5   9  16      215.78       64.99    118.73 o 
  -4   9  16       28.57     -133.81    133.81 o 
  -3   9  16      880.61      863.44    162.23 o 
  -2   9  16       46.49      139.31    135.77 o 
  -1   9  16      460.89      679.75    162.42 o 
   0   9  16        4.42      -72.95    171.40 o 
   1   9  16       71.80       86.92    104.41 o 
   2   9  16      340.58      414.18     96.73 o 
   3   9  16      134.67      218.34    137.08 o 
   4   9  16       89.22      -46.73    154.90 o 
  -6  10  16        0.05      -53.37    163.95 o 
  -5  10  16       34.85      -90.99    224.35 o 
  -4  10  16     1123.35     1130.27    183.60 o 
  -3  10  16       46.98      139.44    226.70 o 
  -2  10  16      559.90      633.65    287.49 o 
  -1  10  16       66.11      194.16    151.11 o 
   0  10  16      458.88      485.78    106.40 o 
   1  10  16       26.67       23.37    106.99 o 
   2  10  16      381.95      533.30    119.79 o 
   3  10  16        2.46      159.15    137.81 o 
   4  10  16       65.48       13.34    203.95 o 
  -5  11  16        0.81      -33.73    242.39 o 
  -4  11  16        3.70     -185.52    185.52 o 
  -3  11  16      249.82      168.07    151.58 o 
  -2  11  16      274.07      262.37    150.68 o 
  -1  11  16      742.58      600.80    269.06 o 
   0  11  16       67.70       91.19    102.55 o 
   1  11  16      157.71       30.20    117.13 o 
   2  11  16       79.79      287.05    118.87 o 
   3  11  16        5.87      103.16    203.95 o 
  -5  12  16       53.69       19.61    240.04 o 
  -4  12  16       11.86     -248.66    248.66 o 
  -3  12  16      122.45        0.79    338.09 o 
  -2  12  16       28.30     -147.34    147.34 o 
  -1  12  16      229.03      318.31    153.80 o 
   0  12  16        1.27      -28.81    104.61 o 
   1  12  16      259.86      663.92    138.20 o 
   2  12  16        0.08      263.45    126.62 o 
   3  12  16       99.47      602.44    262.78 o 
  -4  13  16       32.74      162.38    262.78 o 
  -3  13  16      145.32      315.83    203.95 o 
  -2  13  16       99.20      174.41    154.46 o 
  -1  13  16      330.00      383.15    160.85 o 
   0  13  16        2.37       38.33    115.72 o 
   1  13  16       28.33       76.89    117.08 o 
   2  13  16       46.68      218.83    155.32 o 
  -3  14  16        5.80      125.49    184.51 o 
  -2  14  16      118.37      110.91    169.66 o 
  -1  14  16        2.86      -77.10    117.83 o 
   0  14  16      276.07      308.77    119.84 o 
   1  14  16        1.61      317.00    354.56 o 
  -2  15  16      101.40      247.88    269.06 o 
  -1  15  16      185.25      414.18    176.89 o 
   0  15  16       11.20      274.55    185.13 o 
  -7   0  17        6.73       20.40    186.69 o 
  -5   0  17       81.98      224.91    282.79 o 
  -3   0  17      159.24      188.70    120.25 o 
  -1   0  17      835.17     1080.95    221.99 o 
   1   0  17     1185.33     1251.95    218.07 o 
   3   0  17       80.57      183.10    115.47 o 
   5   0  17       58.16      131.78    192.19 o 
  -7   1  17        0.53      151.97    140.92 o 
  -6   1  17       52.30       62.86    108.45 o 
  -5   1  17       55.69      219.44     90.66 o 
  -4   1  17     1357.66     1290.24    111.10 o 
  -3   1  17       66.42       -3.11     80.68 o 
  -2   1  17      712.49      571.29    105.80 o 
  -1   1  17     1540.76     1670.70    175.82 o 
   0   1  17      215.62      454.35    130.33 o 
   1   1  17        6.69        1.31    123.95 o 
   2   1  17       40.88      -46.70    122.83 o 
   3   1  17      495.25      594.65    118.13 o 
   4   1  17       65.73       50.06     92.08 o 
   5   1  17      210.53      224.20    140.06 o 
  -7   2  17        6.81       61.75    133.18 o 
  -6   2  17      234.83      406.27    215.79 o 
  -5   2  17       13.13      133.82    119.56 o 
  -4   2  17       92.81       58.24     83.72 o 
  -3   2  17       84.87      -48.44    114.92 o 
  -2   2  17     2540.15     2534.50    153.79 o 
  -1   2  17       73.34       40.32    120.48 o 
   0   2  17      379.99      253.29    150.22 o 
   1   2  17        0.64       -8.19    119.19 o 
   2   2  17      434.41      277.32    224.35 o 
   3   2  17       33.38      -43.88    102.81 o 
   4   2  17       27.30      -81.23     81.23 o 
   5   2  17       52.19      301.40    174.54 o 
  -7   3  17       15.33       97.44    135.78 o 
  -6   3  17        0.84      273.30    169.07 o 
  -5   3  17      103.65      251.99    106.77 o 
  -4   3  17      287.16      249.20     98.73 o 
  -3   3  17       65.21       34.62     76.73 o 
  -2   3  17      751.51      663.90    109.19 o 
  -1   3  17      601.38      651.14    110.88 o 
   0   3  17        4.30       96.65    129.67 o 
   1   3  17      179.17      189.09    124.87 o 
   2   3  17       59.11       10.60    120.46 o 
   3   3  17      376.29      531.64    110.82 o 
   4   3  17       38.97      -42.95    184.66 o 
   5   3  17       76.07     -137.77    137.77 o 
  -7   4  17      101.01      327.54    144.14 o 
  -6   4  17      143.89      261.38    159.63 o 
  -5   4  17      357.55      283.09    101.03 o 
  -4   4  17      215.89      228.61     99.34 o 
  -3   4  17        4.30      -66.36     96.54 o 
  -2   4  17      119.83       -4.54    137.23 o 
  -1   4  17      176.31      133.84     98.14 o 
   0   4  17      325.87      325.11    144.21 o 
   1   4  17      189.17      375.25    142.18 o 
   2   4  17       33.06      188.52    100.77 o 
   3   4  17      155.87      289.43    109.15 o 
   4   4  17      203.53      166.00    245.13 o 
  -7   5  17       13.22      230.43    165.51 o 
  -6   5  17       60.69       13.13    121.19 o 
  -5   5  17      147.82       57.96    103.44 o 
  -4   5  17     1158.76     1091.80    124.23 o 
  -3   5  17       28.34      -76.80    118.84 o 
  -2   5  17       50.11       55.87    103.69 o 
  -1   5  17       50.15       68.21     97.12 o 
   0   5  17      225.74      110.56     97.90 o 
   1   5  17        9.65       11.03    136.02 o 
   2   5  17       14.18      137.98     97.24 o 
   3   5  17       76.80       91.51    106.14 o 
   4   5  17      305.07      341.98    143.61 o 
  -7   6  17       17.86      106.12    272.20 o 
  -6   6  17      113.14      -36.10    233.76 o 
  -5   6  17       26.92       21.55    101.33 o 
  -4   6  17        9.48     -121.41    121.41 o 
  -3   6  17        5.88     -124.15    135.02 o 
  -2   6  17      995.93      741.79    159.63 o 
  -1   6  17      280.48      248.88    102.50 o 
   0   6  17       65.10       75.71    127.85 o 
   1   6  17      211.97       68.91    143.63 o 
   2   6  17      399.11      487.64    109.97 o 
   3   6  17      248.48      243.81    113.28 o 
   4   6  17       19.68      -22.39    149.46 o 
  -6   7  17      131.53      268.79    131.38 o 
  -5   7  17      220.04      431.55    197.28 o 
  -4   7  17        6.56      -91.86    141.68 o 
  -3   7  17       10.51      117.42    177.67 o 
  -2   7  17       17.72     -132.22    132.22 o 
  -1   7  17       68.12     -118.14    118.14 o 
   0   7  17       31.51       94.75    168.47 o 
   1   7  17       64.00      218.16    294.16 o 
   2   7  17        0.02      -77.36    146.50 o 
   3   7  17      210.62      258.20    115.08 o 
   4   7  17       21.74       31.51    153.32 o 
  -6   8  17      252.25      107.19    152.18 o 
  -5   8  17      108.74      450.86    127.07 o 
  -4   8  17        4.27     -151.79    151.79 o 
  -3   8  17       30.06      -78.04    170.61 o 
  -2   8  17      245.33      285.09    146.08 o 
  -1   8  17      202.30      149.55    239.25 o 
   0   8  17       17.49      114.07    136.91 o 
   1   8  17       65.62       47.72    104.55 o 
   2   8  17       28.57       15.34    107.85 o 
   3   8  17        2.66       42.66    162.08 o 
   4   8  17       47.71      226.85    140.58 o 
  -6   9  17      141.38      -32.28    320.44 o 
  -5   9  17       91.82     -196.89    219.64 o 
  -4   9  17      468.09      501.93    160.85 o 
  -3   9  17       81.51      -22.85    271.41 o 
  -2   9  17        0.11       13.57    140.58 o 
  -1   9  17       16.05      141.03    314.56 o 
   0   9  17      201.50      198.45    141.05 o 
   1   9  17        7.63      113.11     94.65 o 
   2   9  17       21.19      131.26    109.89 o 
   3   9  17       77.18      184.63    134.16 o 
  -5  10  17        2.17      -62.75    255.72 o 
  -4  10  17      100.64       25.43    160.16 o 
  -3  10  17      280.40      173.89    151.44 o 
  -2  10  17       42.57     -103.36    162.38 o 
  -1  10  17      254.11      207.61    154.47 o 
   0  10  17        4.97       69.16    203.17 o 
   1  10  17      201.60      173.73    118.59 o 
   2  10  17       10.17      327.15    155.85 o 
   3  10  17      143.81      202.76    172.18 o 
  -5  11  17      142.15       34.51    257.29 o 
  -4  11  17        0.91      -91.70    158.91 o 
  -3  11  17        6.59      201.23    157.43 o 
  -2  11  17        1.96      -40.52    153.37 o 
  -1  11  17       90.89      -39.68    148.21 o 
   0  11  17      331.11      378.36    155.79 o 
   1  11  17       15.73      182.84    124.85 o 
   2  11  17        4.71      -25.93    129.44 o 
  -4  12  17        1.07     -208.66    244.74 o 
  -3  12  17       37.46     -155.91    155.91 o 
  -2  12  17      518.26      518.65    174.14 o 
  -1  12  17        6.53      154.80    155.91 o 
   0  12  17       54.84      -89.46    146.96 o 
   1  12  17       91.65      222.77    133.97 o 
   2  12  17       24.99      466.44    190.81 o 
  -3  13  17        6.36       46.66    174.46 o 
  -2  13  17        4.80     -169.46    169.46 o 
  -1  13  17        0.46      116.09    156.66 o 
   0  13  17      160.01      140.96    158.07 o 
   1  13  17       16.35      282.33    137.42 o 
  -2  14  17        0.96     -146.04    174.10 o 
  -1  14  17       33.26     -128.79    163.23 o 
   0  14  17        0.31       32.81    230.62 o 
  -6   0  18       51.30       -8.58    234.15 o 
  -4   0  18      461.19      435.41    158.46 o 
  -2   0  18       95.10      485.56    206.31 o 
   0   0  18       84.30      177.28    177.28 o 
   2   0  18       58.04     -164.73    165.51 o 
   4   0  18      687.63      563.22    241.60 o 
  -7   1  18       16.25       43.24    135.59 o 
  -6   1  18      241.31      239.49    190.94 o 
  -5   1  18        0.49       94.74     91.53 o 
  -4   1  18       90.93      142.86     95.22 o 
  -3   1  18      359.50      475.98     95.37 o 
  -2   1  18        2.11       57.82    123.30 o 
  -1   1  18      117.15       54.12    120.60 o 
   0   1  18      281.78      312.46    130.78 o 
   1   1  18      707.67      979.60    166.52 o 
   2   1  18       12.20     -124.64    124.64 o 
   3   1  18      228.79       21.52    189.44 o 
   4   1  18      273.49      192.54    120.65 o 
  -7   2  18       11.36      183.58    152.18 o 
  -6   2  18       45.76      164.43    224.20 o 
  -5   2  18      238.95      268.05     97.35 o 
  -4   2  18        0.42      -17.47     83.13 o 
  -3   2  18       63.57      -48.18    115.48 o 
  -2   2  18       76.88      -25.50    104.19 o 
  -1   2  18      634.48      626.25    144.87 o 
   0   2  18      185.34       98.09    127.74 o 
   1   2  18       34.39      -85.03    138.39 o 
   2   2  18       14.93      -88.33    134.82 o 
   3   2  18      728.71      722.40    154.52 o 
   4   2  18       17.14     -140.64    140.64 o 
  -7   3  18       36.69      -59.30    139.08 o 
  -6   3  18      240.73      333.70    210.48 o 
  -5   3  18       11.53      -44.29     90.35 o 
  -4   3  18       80.62       43.48    112.98 o 
  -3   3  18       28.72       65.41    104.09 o 
  -2   3  18      448.89      646.51    125.20 o 
  -1   3  18        3.62      120.46    133.65 o 
   0   3  18      722.69      575.54    148.02 o 
   1   3  18      208.01      127.08    133.12 o 
   2   3  18      196.28      101.62    134.50 o 
   3   3  18       66.36      -78.34    135.68 o 
   4   3  18       89.13      -75.86    144.94 o 
  -6   4  18       49.92      266.14    145.51 o 
  -5   4  18        1.70       91.57    102.35 o 
  -4   4  18      412.25      365.76    113.61 o 
  -3   4  18        1.55      -93.75     93.75 o 
  -2   4  18      126.81      159.04    107.48 o 
  -1   4  18      776.45      926.29    160.02 o 
   0   4  18      731.71      901.32    159.45 o 
   1   4  18      115.46       71.77    139.32 o 
   2   4  18       24.93       -1.12    139.30 o 
   3   4  18       14.59     -114.86    114.86 o 
   4   4  18       48.42      274.76    142.03 o 
  -6   5  18        6.95      -99.07    130.77 o 
  -5   5  18       41.30       58.46    138.20 o 
  -4   5  18       41.90      -21.89    126.38 o 
  -3   5  18      181.47      296.09    127.10 o 
  -2   5  18       35.80      -35.58    102.98 o 
  -1   5  18       15.96       -2.04    103.61 o 
   0   5  18       64.58      112.72    299.26 o 
   1   5  18      808.14     1020.71    171.10 o 
   2   5  18        0.55       21.34    134.78 o 
   3   5  18      114.77       68.54    112.10 o 
   4   5  18        1.40       46.52    323.19 o 
  -6   6  18       24.74        9.11    136.79 o 
  -5   6  18      201.30      333.45    202.10 o 
  -4   6  18       75.69        5.00    132.78 o 
  -3   6  18      140.84       17.12    126.03 o 
  -2   6  18       89.47      -82.92    288.28 o 
  -1   6  18       22.67      112.88    109.25 o 
   0   6  18        1.64      -33.55    240.43 o 
   1   6  18      144.83      154.38    141.67 o 
   2   6  18      384.29      436.37    158.46 o 
   3   6  18      455.31      543.03    122.58 o 
  -6   7  18       94.32      193.92    182.38 o 
  -5   7  18        9.96      -25.89    203.17 o 
  -4   7  18      331.61      161.75    192.58 o 
  -3   7  18       11.18      -86.40    129.36 o 
  -2   7  18      316.21      140.68    141.72 o 
  -1   7  18       12.14      103.75    255.39 o 
   0   7  18      151.51      124.52    114.62 o 
   1   7  18       29.57      -64.98    141.28 o 
   2   7  18      517.34      577.83    160.12 o 
   3   7  18        2.37       41.87    143.18 o 
  -5   8  18      152.19      502.82    260.43 o 
  -4   8  18        0.59     -146.22    146.22 o 
  -3   8  18      163.04       -1.32    146.98 o 
  -2   8  18      116.42      163.94    143.82 o 
  -1   8  18      545.66      610.63    160.52 o 
   0   8  18      806.34      805.60    191.54 o 
   1   8  18       51.21     -121.33    146.62 o 
   2   8  18       16.48      219.68    117.98 o 
   3   8  18      335.27      376.83    151.86 o 
  -5   9  18       25.97     -152.96    221.21 o 
  -4   9  18        0.34       40.08    178.46 o 
  -3   9  18       28.26      475.89    318.87 o 
  -2   9  18       18.43      -47.53    141.05 o 
  -1   9  18        1.55      224.11    155.34 o 
   0   9  18       68.23       38.83    133.18 o 
   1   9  18      483.94      562.14    327.50 o 
   2   9  18       28.89       18.67    184.86 o 
   3   9  18       46.60      171.01    244.74 o 
  -5  10  18       16.18      -24.32    244.74 o 
  -4  10  18      120.47       85.91    168.04 o 
  -3  10  18       39.64     -110.82    148.19 o 
  -2  10  18       44.33      146.40    198.07 o 
  -1  10  18       22.81      117.43    143.50 o 
   0  10  18        2.06      -19.98    320.44 o 
   1  10  18        0.01      429.64    196.86 o 
   2  10  18      181.41      353.51    128.76 o 
  -4  11  18      151.12      -90.13    231.41 o 
  -3  11  18        0.70       -3.04    166.66 o 
  -2  11  18       90.11      -52.47    161.34 o 
  -1  11  18        6.96       37.43    286.32 o 
   0  11  18      102.96      125.77    150.29 o 
   1  11  18       45.52     -153.50    153.50 o 
  -3  12  18       10.90      342.95    196.89 o 
  -2  12  18        4.03      182.49    180.18 o 
  -1  12  18      261.14      463.11    233.37 o 
   0  12  18        2.39     -155.60    155.60 o 
   1  12  18       88.50      -44.34    167.74 o 
  -2  13  18       83.32      393.53    171.59 o 
  -1  13  18       29.34      -28.90    172.85 o 
  -5   0  19       40.41        0.60    136.03 o 
  -3   0  19      504.33      566.36    229.84 o 
  -1   0  19      128.48      -34.51    181.20 o 
   1   0  19      733.48      591.46    211.80 o 
   3   0  19        3.72       83.15    221.99 o 
  -6   1  19       32.61       10.47    112.38 o 
  -5   1  19      291.47      272.63     96.22 o 
  -4   1  19       16.63       33.15     93.29 o 
  -3   1  19       19.81      -60.69    105.60 o 
  -2   1  19      534.63      418.00    187.87 o 
  -1   1  19      400.49      426.50    143.83 o 
   0   1  19        5.36      -44.59    128.95 o 
   1   1  19      202.62      358.58    155.71 o 
   2   1  19      457.39      329.34    140.51 o 
   3   1  19       74.89      -78.83    258.86 o 
  -6   2  19       42.73      349.32    194.01 o 
  -5   2  19       24.59       46.90     92.67 o 
  -4   2  19      133.24       65.77    113.51 o 
  -3   2  19       38.89      -72.89    107.44 o 
  -2   2  19      162.92       73.54    143.59 o 
  -1   2  19      184.88      358.71    162.51 o 
   0   2  19      160.09     -136.63    216.50 o 
   1   2  19      134.51      145.73    173.36 o 
   2   2  19      656.27      530.77    261.61 o 
   3   2  19      191.57      122.79    141.71 o 
  -6   3  19       34.81       43.19    229.99 o 
  -5   3  19      620.48      642.85    141.30 o 
  -4   3  19      238.62      133.85    115.71 o 
  -3   3  19      279.08       62.39    108.65 o 
  -2   3  19       26.27       -0.54    133.09 o 
  -1   3  19      889.40      837.09    159.46 o 
   0   3  19        2.43      159.41    198.46 o 
   1   3  19      105.16     -104.85    136.91 o 
   2   3  19      219.48      286.84    137.71 o 
   3   3  19      157.43        4.49    158.13 o 
  -6   4  19       67.32      107.61    128.52 o 
  -5   4  19        2.78      139.80    110.91 o 
  -4   4  19        5.13     -102.35    113.81 o 
  -3   4  19      193.82      218.32    113.38 o 
  -2   4  19        8.55       95.95    115.93 o 
  -1   4  19      273.29      268.60    265.92 o 
   0   4  19      400.03      429.91    228.66 o 
   1   4  19      746.63      632.94    162.16 o 
   2   4  19      273.67       18.04    140.87 o 
   3   4  19      185.09      132.88    159.70 o 
  -6   5  19       38.08      152.09    167.16 o 
  -5   5  19       20.87      153.66    229.06 o 
  -4   5  19        2.63      112.42    111.15 o 
  -3   5  19       89.06      -54.26    155.83 o 
  -2   5  19      846.73      737.35    126.85 o 
  -1   5  19        4.00      109.58    132.54 o 
   0   5  19      338.31      301.36    143.46 o 
   1   5  19        1.18       34.53    146.53 o 
   2   5  19      113.77      133.30    152.54 o 
   3   5  19        8.19     -103.85    150.42 o 
  -5   6  19       65.85     -144.76    144.76 o 
  -4   6  19      143.14       93.12    136.92 o 
  -3   6  19      441.76      585.37    146.98 o 
  -2   6  19      572.15      660.25    149.15 o 
  -1   6  19        1.93      111.71    232.98 o 
   0   6  19       85.76     -146.53    146.53 o 
   1   6  19      163.61      124.21    141.28 o 
   2   6  19      268.05      445.68    157.73 o 
   3   6  19        2.30       61.78    166.57 o 
  -5   7  19      296.03       87.07    238.47 o 
  -4   7  19       80.19      125.57    147.17 o 
  -3   7  19       95.70      171.85    155.42 o 
  -2   7  19        6.80       39.64    175.01 o 
  -1   7  19      915.38      962.79    202.90 o 
   0   7  19       19.26      118.54    434.57 o 
   1   7  19        9.82       34.55    160.30 o 
   2   7  19        6.91     -114.54    145.75 o 
  -5   8  19        1.60       64.32    215.72 o 
  -4   8  19       76.64     -123.11    150.09 o 
  -3   8  19       19.39     -281.79    285.14 o 
  -2   8  19        1.92       92.89    145.12 o 
  -1   8  19      186.73      305.93    142.74 o 
   0   8  19      524.95      584.79    172.98 o 
   1   8  19      228.13      371.14    217.29 o 
   2   8  19      244.25      139.36    170.55 o 
  -4   9  19        1.04     -126.39    172.46 o 
  -3   9  19        1.32     -145.73    145.73 o 
  -2   9  19      381.62      404.03    158.86 o 
  -1   9  19       54.26     -139.63    139.63 o 
   0   9  19      183.57      110.86    420.06 o 
   1   9  19        2.94      352.40    403.20 o 
   2   9  19       11.06      274.55    259.65 o 
  -4  10  19        4.26      173.69    170.43 o 
  -3  10  19      381.88      145.36    189.83 o 
  -2  10  19       63.54     -238.31    330.25 o 
  -1  10  19       26.26     -197.81    201.21 o 
   0  10  19      108.01      -35.29    158.44 o 
   1  10  19      312.86      314.63    159.82 o 
  -3  11  19        2.16     -175.31    230.62 o 
  -2  11  19       29.59     -172.09    176.18 o 
  -1  11  19      212.51      236.48    180.70 o 
   0  11  19      101.46      165.81    157.91 o 
  -6   0  20       22.71     -101.22    145.93 o 
  -4   0  20       42.45      147.11    228.66 o 
  -2   0  20      907.73      705.99    221.99 o 
   0   0  20      929.08      917.00    230.62 o 
   2   0  20        2.59       21.18    197.68 o 
  -6   1  20        2.29       -0.62    122.72 o 
  -5   1  20      262.94      335.08    104.23 o 
  -4   1  20      154.84      -31.87    112.10 o 
  -3   1  20      510.50      549.20    194.54 o 
  -2   1  20       76.52      -83.85    142.34 o 
  -1   1  20       83.59      222.70    147.49 o 
   0   1  20      685.50      842.97    176.50 o 
   1   1  20       63.47      -50.92    147.99 o 
   2   1  20      162.75      -37.54    144.70 o 
   3   1  20        0.62      -98.47    218.07 o 
  -5   2  20      229.05      280.69    118.32 o 
  -4   2  20        1.69       76.61    117.70 o 
  -3   2  20        2.39      315.86    192.97 o 
  -2   2  20       35.18     -127.96    279.26 o 
  -1   2  20      791.89      749.99    174.14 o 
   0   2  20        2.68        0.44    140.12 o 
   1   2  20       29.15      -24.67    132.14 o 
   2   2  20      187.23       72.09    162.21 o 
   3   2  20       98.96      161.84    162.42 o 
  -5   3  20       18.46     -191.79    191.79 o 
  -4   3  20      139.57      324.25    123.10 o 
  -3   3  20      213.94       -1.20    114.73 o 
  -2   3  20        1.85       32.07    139.36 o 
  -1   3  20       33.92      164.19    144.45 o 
   0   3  20      657.14      679.89    177.54 o 
   1   3  20        2.55     -130.52    130.52 o 
   2   3  20      636.57      387.00    393.39 o 
   3   3  20        6.73     -158.01    158.01 o 
  -5   4  20        2.41       73.50    130.20 o 
  -4   4  20       79.42       88.66    120.02 o 
  -3   4  20        1.95     -110.71    110.71 o 
  -2   4  20      145.06      174.63    142.96 o 
  -1   4  20      165.37       41.25    139.76 o 
   0   4  20      277.62      378.07    148.59 o 
   1   4  20       32.64      -43.29    234.54 o 
   2   4  20      178.25       79.58    297.69 o 
  -5   5  20      283.68      307.83    167.77 o 
  -4   5  20        2.61     -169.75    234.00 o 
  -3   5  20      300.81      272.67    116.79 o 
  -2   5  20        4.40       51.02    138.88 o 
  -1   5  20       11.64       34.82    141.43 o 
   0   5  20      142.27      162.06    227.09 o 
   1   5  20      283.39       66.60    151.15 o 
   2   5  20       66.53        5.16    196.11 o 
  -5   6  20       37.58     -182.77    182.77 o 
  -4   6  20       24.14      -11.20    300.04 o 
  -3   6  20      155.02      418.36    315.12 o 
  -2   6  20      321.13      201.82    159.06 o 
  -1   6  20      322.60      493.68    157.64 o 
   0   6  20      196.69      234.70    284.75 o 
   1   6  20        0.89      -35.35    156.87 o 
   2   6  20       37.87     -147.36    158.51 o 
  -4   7  20      133.82      196.81    165.93 o 
  -3   7  20        4.01       16.84    164.46 o 
  -2   7  20       32.12      121.55    126.96 o 
  -1   7  20        9.74      306.73    329.85 o 
   0   7  20      118.12        2.96    223.96 o 
   1   7  20       26.02      328.91    339.66 o 
  -4   8  20        0.25     -160.84    160.84 o 
  -3   8  20        1.81     -125.27    312.99 o 
  -2   8  20      129.07      345.62    278.34 o 
  -1   8  20      103.54      278.97    370.64 o 
   0   8  20       70.44      282.66    214.54 o 
   1   8  20       48.78      286.94    172.54 o 
  -3   9  20      217.32      138.55    162.74 o 
  -2   9  20      133.27      -59.07    179.63 o 
  -1   9  20       21.39       86.49    161.27 o 
   0   9  20        0.55      384.88    171.59 o 
  -2  10  20      367.79      480.90    176.68 o 
  -1  10  20        0.37     -176.99    372.21 o 
  -5   0  21       30.12      -95.49    156.10 o 
  -3   0  21      184.70      473.80    241.60 o 
  -1   0  21        6.57     -178.85    178.85 o 
   1   0  21       26.11     -197.68    197.68 o 
  -5   1  21        0.37      100.32    126.71 o 
  -4   1  21        6.87      130.04    157.72 o 
  -3   1  21       22.49     -142.44    142.44 o 
  -2   1  21      685.27      803.81    175.54 o 
  -1   1  21        6.39      124.77    144.66 o 
   0   1  21       40.33       21.96    207.87 o 
   1   1  21        1.29       11.05    148.02 o 
   2   1  21       48.97      -96.13    153.32 o 
  -5   2  21        0.24      -94.48    151.69 o 
  -4   2  21      375.88      602.41    432.22 o 
  -3   2  21      233.02      195.88    147.43 o 
  -2   2  21       95.48      -40.18    431.04 o 
  -1   2  21        6.03      -43.96    148.09 o 
   0   2  21       76.52      233.55    193.75 o 
   1   2  21       18.43       30.08    151.44 o 
   2   2  21       42.06     -133.24    172.57 o 
  -5   3  21      136.39      371.78    250.23 o 
  -4   3  21       10.30       46.92    122.21 o 
  -3   3  21       10.91        8.03    182.77 o 
  -2   3  21      448.30      359.78    221.21 o 
  -1   3  21       38.95      -35.17    146.94 o 
   0   3  21       28.27       38.92    148.37 o 
   1   3  21       98.87      -45.82    182.77 o 
   2   3  21       60.88     -159.64    159.64 o 
  -4   4  21       11.98      -57.55    211.03 o 
  -3   4  21      289.97      102.01    297.69 o 
  -2   4  21       38.15       95.15    203.95 o 
  -1   4  21        3.09      -58.69    150.19 o 
   0   4  21       77.50     -112.75    148.76 o 
   1   4  21        6.15      -18.76    159.49 o 
  -4   5  21        2.45     -143.86    187.37 o 
  -3   5  21        8.24      -75.52    157.39 o 
  -2   5  21      181.23      -15.65    149.15 o 
  -1   5  21       69.52      182.30    156.11 o 
   0   5  21        8.60       23.91    292.59 o 
   1   5  21       39.87       67.80    291.81 o 
  -4   6  21        7.33     -136.55    152.52 o 
  -3   6  21       71.99       36.17    198.78 o 
  -2   6  21        0.51       59.95    154.56 o 
  -1   6  21        3.83      178.63    167.86 o 
   0   6  21       64.33       36.79    166.97 o 
   1   6  21       21.41      -64.97    179.15 o 
  -3   7  21        1.85      107.69    150.82 o 
  -2   7  21        8.01      133.57    165.66 o 
  -1   7  21      157.81      409.47    171.40 o 
   0   7  21        0.54      227.04    179.65 o 
  -2   8  21       94.68      268.10    192.06 o 
  -1   8  21       14.99      117.90    167.41 o 
  -4   0  22        2.86      188.26    229.84 o 
  -2   0  22       19.07      -19.61    201.60 o 
   0   0  22      152.64      116.10    251.80 o 
  -4   1  22       19.28       71.78    160.86 o 
  -3   1  22        4.34      -16.05    170.62 o 
  -2   1  22        2.23      153.12    153.90 o 
  -1   1  22       59.92        6.33    148.91 o 
   0   1  22       69.81     -192.19    192.19 o 
  -3   2  22       21.20      -12.49    156.96 o 
  -2   2  22       32.48     -138.19    163.35 o 
  -1   2  22        0.41     -154.84    154.84 o 
   0   2  22        1.62      -81.90    152.26 o 
  -3   3  22       20.05      257.76    223.17 o 
  -2   3  22       58.17       18.13    163.62 o 
  -1   3  22       24.84      -48.34    280.04 o 
   0   3  22        7.22       26.19    175.08 o 
  -3   4  22       18.18     -173.75    173.75 o 
  -2   4  22        6.09      -13.36    162.36 o 
  -1   4  22        2.70      -21.78    164.18 o 
   0   4  22      190.42      108.76    257.29 o 
  -2   5  22        0.57      253.99    238.07 o 
  -1   5  22      127.18      239.77    241.60 o 
                                                 
